# Supplementary material for: Imputation integrates single-cell and spatial gene expression data to resolve transcriptional networks in barley shoot meristem development
Source: Nat Plants. 2026 Jan 7;12(1):107–24. doi: 10.1038/s41477-025-02176-6 (PMC12830361; doi:10.1038/s41477-025-02176-6)
Supplement: Supplementary file 3 — Supplementary Tables 1–22. [file 41477_2025_2176_MOESM3_ESM.xlsx]

## Sheet: Index
Supplementary Tables
Supplementary Table 1. Metrics summary for the scRNA-Seq libraries from the different replicates used in this study.
Supplementary Table 2. Differentially expressed genes during the protoplasting process (–3 ≤ log2FC ≥ 3, FDR < 1x10-5).
Supplementary Table 3. Unique markers per cluster in developing spikes at WS3.5 (pct1 > 0.25; pct2 < 0.3; padj < 0.001).
Supplementary Table 4. Reported marker genes used to annotate cluster/subcluster identities and their closest homologs in maize and Arabidopsis.
Supplementary Table 5. Genes used for multiplex fluorescence in situ hybridization.
Supplementary Table 6. Annotation of MADS-box transcription factor genes in barley and their putative orthologs in rice by reciprocal BLAST.
Supplementary Table 7. Unique markers per cluster in the vegetative SAM (pct1 > 0.25; pct2 < 0.3; padj < 0.001).
Supplementary Table 8. Statistical values describing the gene expression imputation results.
Supplementary Table 9. Gene markers for ground tissue and tunica cells positive or negative for HvKN1 expression in developing spikes at WS3.5.
Supplementary Table 10. Gene markers for ground tissue and tunica cells positive or negative for HvKN1 expression in the vSAM.
Supplementary Table 11. Gene markers for TSM founder and primordia, and the rest of corpus cells (ground). Padj ≤ 0.05.
Supplementary Table 12. Imputed differentially expressed genes between IM, founder and primordial cells using MAST (padj < 0.05, pct.1/pct.2 ratio ≥ 1.2).
Supplementary Table 13. Unique markers per subcluster in vascular tissues (pct1 > 0.25; pct2 < 0.3; padj < 0.001).
Supplementary Table 14. Unique markers per subcluster in corpus tissues (pct1 > 0.25; pct2 < 0.3; padj < 0.001).
Supplementary Table 15. MADS-box transcription factor transcripts detected by scRNA-Seq.
Supplementary Table 16. Modulated genes in pseudotime analysis (Morans I > 0.1; q ≤ 0.01).
Supplementary Table 17. Imputed differentially expressed genes along spikelet development (P1–P19).
Supplementary Table 18. Imputed differentially expressed transcription factor genes marking spikelet development (P1–P19).
Supplementary Table 19. Imputed differentially expressed genes in cells of regions in the floret meristem central zone (FMc), abaxial (FMab) and adaxial (FMad) using MAST (padj < 0.01, pct.1/pct.2 ratio > 1).
Supplementary Table 20. Genes selected for the P1–P19 barcode and the WT com1a;com2g barcode.
Supplementary Table 21. Imputed differentially expressed genes between IM and FM in WT and between IM and the equivalent plastochron by position in com1a;com2g.
Supplementary Table 22. Description of anchors found during the integration of the inflorescence meristem and the vegetative shoot apical meristem, as well as imputation quality results.

## Sheet: Supplementary Table 1
Supplementary Table 1. Metrics summary for the scRNA-Seq libraries from the different replicates used in this study.
	GP-Exp1	GP-Exp2	GP-Exp3	GP-vSAM	com1a;com2g-Exp1	com1a;com2g-Exp2
Putative Cell Count:	4428	6266	5967	919	1079	4117
High Quality Cell. Count:	4395	6238	5895	910	1043	4080
PCT Reads from Putative Cells:	0.8209	0.827	0.7624	0.7543	0.6484	0.6824
Mean Reads per Cell:	61330	78158	33929	40093	59389	46899
Mean Molecules per Cell:	18849.8	20985.3	12825.6	22535.9	37272.5	26643.8
Median Molecules per Cell:	15363.5	16845.5	10636	19198	29699	19667
Mean Genes per Cell:	4599.09	5074.35	3907.75	4903.22	6533.26	5339.54
Median Genes per Cell:	4525	4950	3848	4783	6470	5115
Total Genes Detected:	39043	38153	37225	27656	28248	31472
Following spreadsheets show all metrics per library
GP-Exp1
####################
## BD Rhapsody WTA Analysis Pipeline Version 1.10
## Analysis Date - Fri Feb 04 2022 10:14:52 GMT+0000 (UTC)
## Libraries - 391-5 - Bead version detected: Original (V1)
## References - 20220204.gtf | 20220204.tar.gz
## Parameters - Sample Tag Version: None | Sample Tag Names: | VDJ Version: None | Subsample: None | Putative Cell Calling Type: mRNA | Refined Putative Cell Calling: On | Exact Cell Count: None
####################
#Sequencing Quality#
Total_Reads_in_FASTQ	Pct_Read_Pair_Overlap	Pct_Reads_Too_Short	Pct_Reads_Low_Base_Quality	Pct_Reads_High_SNF	Pct_Reads_Filtered_Out	Total_Reads_After_Quality_Filtering	Library
514987502	0.24	0.12	0.68	4.35	4.81	490236017	391-5
#Library Quality#
Total_Filtered_Reads	Pct_Contaminating_PhiX_Reads_in_Filtered_R2	Pct_Q30_Bases_in_Filtered_R2	Pct_Assigned_to_Cell_Labels	Pct_Cellular_Reads_Aligned_Uniquely	Library
490236017	0	89.18	86.36	67.48	391-5
#Alignment Categories#
Cellular_Reads	Annotated_Transcriptome_Pct	Introns_Pct	Intergenic_Regions_Pct	Antisense_Pct	Not_Unique_Pct	Ambiguous_Pct	No_Feature_Pct	AbSeq_Pct	Sample_Tag_Pct	Unaligned_Pct	Library
423374530	78.14	1.87	12.38	0.87	2.73	0.03	0	0	0	3.98	391-5
#Reads and Molecules#
Aligned_Reads_By_Type	Total_Raw_Molecules	Total_RSEC_Molecules	Mean_Raw_Sequencing_Depth	Mean_RSEC_Sequencing_Depth	Sequencing_Saturation	Bioproduct_Type
330822038	110888977	102391234	2.98	3.23	91.31	mRNA
#Cells RSEC#
Putative_Cell_Count	Pct_Reads_from_Putative_Cells	Mean_Reads_per_Cell	Median_Reads_per_Cell	Mean_Molecules_per_Cell	Median_Molecules_per_Cell	Mean_Bioproducts_per_Cell	Median_Bioproducts_per_Cell	Total_Bioproducts_Detected	Bioproduct_Type
4428	82.09	61330	49850	18849.8	15363.5	4599.09	4525	39043	mRNA
GP-Exp2
####################
## BD WTA Rhapsody Analysis Pipeline Version 1.9.1
## Analysis Date: 2022-08-02 06:53:09
## Sample: 24_666-1
## Reference: 20220204.tar
####################
#Sequencing Quality#
Total_Reads_in_FASTQ	Pct_Reads_Too_Short	Pct_Reads_Low_Base_Quality	Pct_Reads_High_SNF	Pct_Reads_Filtered_Out	Total_Reads_After_Quality_Filtering	Library
389260862	0	0.17	2.61	2.76	378527906	24_666-1
524447767	0	0.12	2.47	2.58	510917641	666-1
913708629	0	0.14	2.53	2.66	889445547	Combined_stats
#Library Quality#
Total_Filtered_Reads	Pct_Contaminating_PhiX_Reads_in_Filtered_R2	Pct_Q30_Bases_in_Filtered_R2	Pct_Assigned_to_Cell_Labels	Pct_Cellular_Reads_Aligned_Uniquely_to_Annotated_Transcriptome	Pct_Cellular_Reads_Aligned_Uniquely_to_Other_Genomic_Regions	Pct_Cellular_Reads_Aligned_Not_Unique	Pct_Cellular_Reads_Unaligned	Library
378527906	0	93.61	83.61	66.41	11.16	2.86	3	24_666-1
510917641	0	95.02	83.65	66.7	11.15	2.88	2.91	666-1
889445547	0	94.42	83.63	66.58	11.15	2.87	2.95	Combined_stats
#Reads and Molecules#
Aligned_Reads_By_Type	Total_Raw_Molecules	Total_RSEC_Molecules	Mean_Raw_Sequencing_Depth	Mean_RSEC_Sequencing_Depth	Sequencing_Saturation	Target_Type
592176112	168616531	159901311	3.51	3.7	93.16	mRNA
#Cells RSEC#
Putative_Cell_Count	Pct_Reads_from_Putative_Cells	Mean_Reads_per_Cell	Mean_Molecules_per_Cell	Median_Molecules_per_Cell	Mean_Targets_per_Cell	Median_Targets_per_Cell	Total_Targets_Detected	Target_Type
6266	82.7	78158	20985.3	16845.5	5074.35	4950	38153	mRNA
GP-Exp3
####################
## BD Rhapsody WTA Analysis Pipeline Version 2.0b1
## Analysis Date - Fri Jan 27 2023 12:46:46 GMT+0100 (Mitteleurop√§ische Normalzeit)
## Libraries - 780-1 - Bead version detected: Original (V1)
## References - 20220204.gtf | 20220204.tar.gz
## Parameters - Sample Tag Version: None | Sample Tag Names: | VDJ Version: None | Subsample Reads: None | Putative Cell Calling Type: mRNA | Refined Putative Cell Calling: On | Exclude Intronic Reads: Off | Generate Bam: Off | Exact Cell Count: None
####################
#Sequencing Quality#
Total_Reads_in_FASTQ	Pct_Read_Pair_Overlap	Pct_Reads_Too_Short	Pct_Reads_Low_Base_Quality	Pct_Reads_High_SNF	Pct_Reads_Filtered_Out	Total_Reads_After_Quality_Filtering	Library
401192577	0.22	0.09	0.2	3.06	3.35	387760833	780-1
#Library Quality#
Total_Filtered_Reads	Pct_Contaminating_PhiX_Reads_in_Filtered_R2	Pct_Q30_Bases_in_Filtered_R2	Pct_Assigned_to_Cell_Labels	Pct_Cellular_Reads_Aligned_Uniquely	Library
387760833	0	93.95	85.68	68.48	780-1
#Alignment Categories#
Cellular_Reads	Annotated_Transcriptome_Pct	Introns_Pct	Intergenic_Regions_Pct	Antisense_Pct	Not_Unique_Pct	Ambiguous_Pct	No_Feature_Pct	AbSeq_Pct	Sample_Tag_Pct	VDJ_TCR_Pct	VDJ_BCR_Pct	Unaligned_Pct	Library
332216602	78.18	1.76	11.45	1.02	3.68	0.03	0	0	0	0	0	3.88	780-1
#Reads and Molecules#
Aligned_Reads_By_Type	Total_Raw_Molecules	Total_RSEC_Molecules	Mean_Raw_Sequencing_Depth	Mean_RSEC_Sequencing_Depth	Sequencing_Saturation	Bioproduct_Type
265556516	104444039	101051451	2.54	2.63	86.01	mRNA
#Cells RSEC#
Putative_Cell_Count	Pct_Reads_from_Putative_Cells	Mean_Reads_per_Cell	Median_Reads_per_Cell	Mean_Molecules_per_Cell	Median_Molecules_per_Cell	Mean_Bioproducts_per_Cell	Median_Bioproducts_per_Cell	Total_Bioproducts_Detected	Bioproduct_Type
5967	76.24	33929.7	28082	12825.6	10636	3907.75	3848	37225	mRNA
GP-vSAM
####################
## BD Rhapsody Sequence Analysis Pipeline Version 2.0
## Analysis Date - Tue Mar 12 2024 09:30:25 GMT+0100 (Mitteleurop√§ische Normalzeit)
## Libraries - 937-6 - Bead version detected: Enhanced V2
## References - Hv_Morex_Rhap_reference_v2.0.tar.gz
## Parameters - Sample Tag Version: None | Sample Tag Names: | VDJ Version: None | Putative Cell Calling Type: mRNA | Refined Putative Cell Calling: Off | Exclude Intronic Reads: Off | Generate Bam: Off | Exact Cell Count: None | Expected Cell Count: None
####################
#Sequencing Quality#
Total_Reads_in_FASTQ	Pct_Read_Pair_Overlap	Pct_Reads_Too_Short	Pct_Reads_Low_Base_Quality	Pct_Reads_High_SNF	Pct_Reads_Filtered_Out	Total_Reads_After_Quality_Filtering	Library
65143518	0	0.58	0.05	3.36	4	62539931	937-6
#Library Quality#
Total_Filtered_Reads	Pct_Q30_Bases_in_Filtered_R2	Pct_CellLabel_UMI	Pct_CellLabel_UMI_Aligned_Uniquely	Pct_Reads_Useful	Library
62539931	94.91	97.34	94.85	78.11	937-6
#Alignment Categories#
CellLabel_UMI_Reads	Annotated_Transcriptome_Pct	Introns_Pct	Intergenic_Regions_Pct	Antisense_Pct	Not_Unique_Pct	Ambiguous_Pct	No_Feature_Pct	AbSeq_Pct	Sample_Tag_Pct	VDJ_TCR_Pct	VDJ_BCR_Pct	Unaligned_Pct	Library
60873771	80.25	0	13.17	1.07	2.92	0.03	0	0	0	0	0	2.55	937-6
#Reads and Molecules#
Aligned_Reads_By_Type	Total_Raw_Molecules	Total_RSEC_Molecules	Mean_Raw_Sequencing_Depth	Mean_RSEC_Sequencing_Depth	Sequencing_Saturation	Bioproduct_Type
48851078	27795651	27522551	1.76	1.77	68.13	mRNA
#Cells#
Putative_Cell_Count	Pct_Reads_from_Putative_Cells	Mean_Reads_per_Cell	Median_Reads_per_Cell	Mean_Molecules_per_Cell	Median_Molecules_per_Cell	Mean_Bioproducts_per_Cell	Median_Bioproducts_per_Cell	Total_Bioproducts_Detected	Bioproduct_Type
919	75.43	40093.6	34257	22535.9	19198	4903.22	4783	27656	mRNA
com1a;com2g-Exp1
####################
## BD Rhapsody Sequence Analysis Pipeline Version 2.0
## Analysis Date - Wed Oct 04 2023 11:10:36 GMT+0200 (Mitteleurop√§ische Sommerzeit)
## Libraries - 937-1 - Bead version detected: Enhanced
## References - Hv_Morex_Rhap_reference_v2.0.tar.gz
## Parameters - Sample Tag Version: None | Sample Tag Names: | VDJ Version: None | Putative Cell Calling Type: mRNA | Refined Putative Cell Calling: Off | Exclude Intronic Reads: Off | Generate Bam: Off | Exact Cell Count: None | Expected Cell Count: None
####################
#Sequencing Quality#
Total_Reads_in_FASTQ	Pct_Read_Pair_Overlap	Pct_Reads_Too_Short	Pct_Reads_Low_Base_Quality	Pct_Reads_High_SNF	Pct_Reads_Filtered_Out	Total_Reads_After_Quality_Filtering	Library
130114821	0	0.36	0.06	4	4.41	124373483	937-1
#Library Quality#
Total_Filtered_Reads	Pct_Q30_Bases_in_Filtered_R2	Pct_CellLabel_UMI	Pct_CellLabel_UMI_Aligned_Uniquely	Pct_Reads_Useful	Library
124373483	92.3	97.99	95.08	79.46	937-1
#Alignment Categories#
CellLabel_UMI_Reads	Annotated_Transcriptome_Pct	Introns_Pct	Intergenic_Regions_Pct	Antisense_Pct	Not_Unique_Pct	Ambiguous_Pct	No_Feature_Pct	AbSeq_Pct	Sample_Tag_Pct	VDJ_TCR_Pct	VDJ_BCR_Pct	Unaligned_Pct	Library
121872513	81.09	0	12.03	1.08	2.8	0.03	0	0	0	0	0	2.97	937-1
#Reads and Molecules#
Aligned_Reads_By_Type	Total_Raw_Molecules	Total_RSEC_Molecules	Mean_Raw_Sequencing_Depth	Mean_RSEC_Sequencing_Depth	Sequencing_Saturation	Bioproduct_Type
98828126	62923890	62248405	1.57	1.59	59.98	mRNA
#Cells#
Putative_Cell_Count	Pct_Reads_from_Putative_Cells	Mean_Reads_per_Cell	Median_Reads_per_Cell	Mean_Molecules_per_Cell	Median_Molecules_per_Cell	Mean_Bioproducts_per_Cell	Median_Bioproducts_per_Cell	Total_Bioproducts_Detected	Bioproduct_Type
1079	64.84	59389.4	46909	37272.5	29699	6533.26	6470	28248	mRNA
com1a;com2g-Exp2
####################
## BD Rhapsody Sequence Analysis Pipeline Version 2.0
## Analysis Date - Mon Jan 29 2024 13:51:41 GMT+0100 (Mitteleurop√§ische Normalzeit)
## Libraries - 937-5 - Bead version detected: Enhanced V2
## References - Hv_Morex_Rhap_reference_v2.0.tar.gz
## Parameters - Sample Tag Version: None | Sample Tag Names: | VDJ Version: None | Putative Cell Calling Type: mRNA | Refined Putative Cell Calling: Off | Exclude Intronic Reads: Off | Generate Bam: Off | Exact Cell Count: None | Expected Cell Count: None
####################
#Sequencing Quality#
Total_Reads_in_FASTQ	Pct_Read_Pair_Overlap	Pct_Reads_Too_Short	Pct_Reads_Low_Base_Quality	Pct_Reads_High_SNF	Pct_Reads_Filtered_Out	Total_Reads_After_Quality_Filtering	Library
366359167	0	0.22	0.07	2.98	3.27	354367026	937-5
#Library Quality#
Total_Filtered_Reads	Pct_Q30_Bases_in_Filtered_R2	Pct_CellLabel_UMI	Pct_CellLabel_UMI_Aligned_Uniquely	Pct_Reads_Useful	Library
354367026	93.6	97.27	94.97	79.85	937-5
#Alignment Categories#
CellLabel_UMI_Reads	Annotated_Transcriptome_Pct	Introns_Pct	Intergenic_Regions_Pct	Antisense_Pct	Not_Unique_Pct	Ambiguous_Pct	No_Feature_Pct	AbSeq_Pct	Sample_Tag_Pct	VDJ_TCR_Pct	VDJ_BCR_Pct	Unaligned_Pct	Library
344700139	82.09	0	11.76	0.91	2.84	0.03	0	0	0	0	0	2.37	937-5
#Reads and Molecules#
Aligned_Reads_By_Type	Total_Raw_Molecules	Total_RSEC_Molecules	Mean_Raw_Sequencing_Depth	Mean_RSEC_Sequencing_Depth	Sequencing_Saturation	Bioproduct_Type
282948652	162951296	161205077	1.74	1.76	67.21	mRNA
#Cells#
Putative_Cell_Count	Pct_Reads_from_Putative_Cells	Mean_Reads_per_Cell	Median_Reads_per_Cell	Mean_Molecules_per_Cell	Median_Molecules_per_Cell	Mean_Bioproducts_per_Cell	Median_Bioproducts_per_Cell	Total_Bioproducts_Detected	Bioproduct_Type
4117	68.24	46899.5	34478	26643.8	19667	5339.54	5115	31472	mRNA

## Sheet: Supplementary Table 2
Supplementary Table 2. Differentially expressed genes during the protoplasting process (–3 ≤ log2FC ≥ 3, FDR < 1x10-5).
gene	logFC	logCPM	PValue	FDR	Confidence	Biotype	Score	Description	annotation	classification	Ontology	pfam	interpro
HORVU.MOREX.r3.2HG0135310	17.3282	8.85864	1.27e-194	4.7e-191	high	protein_coding	***	Sugar transporter, putative	monosaccharide transporter *(STP)	solute transport	GO:0005215,GO:0008643,GO:0016020,GO:0016021,GO:0016491,GO:0022857,GO:0032440,GO:0055085,GO:0055114	PF00083	IPR005828,IPR003663,IPR020846
HORVU.MOREX.r3.6HG0566420	17.1072	8.63755	1.83e-228	3.74e-224	high	protein_coding	***	Glutathione S-transferase	class tau glutathione S-transferase	redox homeostasis	GO:0004364,GO:0005737,GO:0006749,GO:0009407,GO:0016740	PF02798,PF00043	IPR004045,IPR004046,IPR012336,IPR010987
HORVU.MOREX.r3.2HG0193650	17.0151	8.54543	1.33e-208	9.05e-205	high	protein_coding	***	Ubiquinol oxidase	alternative oxidase *(AOx)	cellular respiration	GO:0009916,GO:0016020,GO:0016021,GO:0016491,GO:0046872,GO:0055114,GO:0070469,GO:0102721	PF01786	IPR002680
HORVU.MOREX.r3.6HG0631480	16.8784	8.40858	5.67e-106	2.07e-103	low	non_coding	***	Cytochrome P450	EC_1.14 oxidoreductase acting on paired donor with incorporation or reduction of molecular oxygen	enzyme classification	GO:0004497,GO:0005506,GO:0016491,GO:0016705,GO:0020037,GO:0046872,GO:0055114	PF00067	IPR001128,IPR001128
HORVU.MOREX.r3.4HG0393050	16.8183	8.34853	2.76e-166	5.01e-163	high	protein_coding	***	U-box domain-containing protein	E3 ubiquitin ligase	protein homeostasis	GO:0004842,GO:0016567	PF04564	IPR003613,IPR016024
HORVU.MOREX.r3.4HG0338640	16.7356	8.26582	1.16e-199	5e-196	high	protein_coding	***	Anthocyanin 5-aromatic acyltransferase	EC_2.3 acyltransferase	enzyme classification	GO:0016740,GO:0016746,GO:0016747	PF02458	IPR003480
HORVU.MOREX.r3.1HG0083130	16.696	8.22618	4.11e-137	3.2e-134	high	protein_coding	***	Ethylene-responsive transcription factor	subgroup ERF-X transcription factor	rna biosynthesis	GO:0003677,GO:0003700,GO:0005634,GO:0006351,GO:0006355	PF00847	IPR001471,IPR016177
HORVU.MOREX.r3.2HG0159040	16.6848	8.21506	6.48e-217	6.61e-213	high	protein_coding	***	basic helix-loop-helix (bHLH) DNA-binding superfamily protein	bHLH class-IIIc transcription factor	rna biosynthesis	NA	PF00010	IPR011598,IPR011598
HORVU.MOREX.r3.5HG0501670	16.5723	8.10239	9.89e-91	2.41e-88	high	protein_coding	***	Ankyrin repeat family protein, putative, expressed	pgg domain containing protein	no mercator4 annotation	GO:0016020,GO:0016021	PF12796,PF12796,PF12796,PF12796,PF13962	IPR020683,IPR020683,IPR020683,IPR020683,IPR020683,IPR026961
HORVU.MOREX.r3.3HG0322130	16.5132	8.04336	5.34e-191	1.75e-187	high	protein_coding	***	Calcium-binding protein	calcium sensor *(CML)	multi-process regulation	GO:0005509	PF13833,PF13499	IPR002048,IPR011992,IPR002048
HORVU.MOREX.r3.4HG0387870	16.4622	9.62935	1.62e-251	6.61e-247	high	protein_coding	***	70 kDa heat shock protein	chaperone *(Hsp70)	protein homeostasis	GO:0000166,GO:0005524	PF00012	IPR029047,IPR013126,IPR029048
HORVU.MOREX.r3.6HG0617580	16.4482	7.97838	6.21e-206	3.62e-202	high	protein_coding	***	Ethylene-responsive transcription factor	subgroup ERF-X transcription factor	rna biosynthesis	GO:0003677,GO:0003700,GO:0005634,GO:0006351,GO:0006355	PF00847	IPR001471,IPR016177
HORVU.MOREX.r3.4HG0392480	16.4354	7.96554	5.66e-141	5.03e-138	high	protein_coding	***	UDP-glycosyltransferase	EC_2.4 glycosyltransferase	enzyme classification	GO:0008152,GO:0016740,GO:0016758	PF00201	IPR002213
HORVU.MOREX.r3.7HG0645780	16.3027	7.83271	3.86e-139	3.15e-136	high	protein_coding	--*	Avr9/Cf-9 rapidly elicited protein	not classified	no mercator4 annotation	NA	NA	NA
HORVU.MOREX.r3.1HG0051880	16.2921	7.82212	2.04e-154	2.45e-151	high	protein_coding	***	Glutathione S-transferase	class tau glutathione S-transferase	redox homeostasis	GO:0016740	PF13417	IPR004045,IPR012336,IPR010987
HORVU.MOREX.r3.7HG0722560	16.282	9.44915	1.02e-231	2.78e-227	high	protein_coding	***	Pleiotropic drug resistance ABC transporter	subfamily ABCG transporter	solute transport	GO:0000166,GO:0005524,GO:0016020,GO:0016021,GO:0016887	PF14510,PF01061,PF01061,PF00005,PF00005,PF08370	IPR029481,IPR013525,IPR013525,IPR027417,IPR003439,IPR003439,IPR013581,IPR027417
HORVU.MOREX.r3.6HG0574250	16.2011	7.73115	7.83e-127	4.7e-124	high	protein_coding	--*	60 kDa chaperonin	tmv response protein	no mercator4 annotation	GO:0000166,GO:0005524,GO:0005737,GO:0006457,GO:0042026	PF14009	IPR025322
HORVU.MOREX.r3.1HG0051800	16.1619	7.69186	6.04e-155	7.59e-152	high	protein_coding	***	Glutathione S-transferase	class tau glutathione S-transferase	redox homeostasis	GO:0016740	PF02798,PF00043	IPR004045,IPR010987,IPR004046,IPR012336
HORVU.MOREX.r3.5HG0464490	16.0672	7.59712	3.68e-116	1.66e-113	low	protein_coding	--*	apyrase 1	not classified	no mercator4 annotation	NA	NA	NA
HORVU.MOREX.r3.1HG0019970	16.0181	7.54802	3.55e-128	2.19e-125	high	protein_coding	***	Agmatine coumaroyltransferase-1	EC_2.3 acyltransferase	enzyme classification	GO:0016740,GO:0016747	PF02458	IPR003480
HORVU.MOREX.r3.7HG0668820	15.8796	7.40935	1.19e-99	3.58e-97	high	protein_coding	***	Endoglucanase	endoglucanase	no mercator4 annotation	GO:0000272,GO:0003824,GO:0004553,GO:0005975,GO:0008152,GO:0008810,GO:0016787,GO:0016798,GO:0030245	PF00759	IPR008928,IPR001701
HORVU.MOREX.r3.3HG0292020	15.8629	7.39248	1.03e-55	1.13e-53	high	protein_coding	***	Tyrosine decarboxylase	aromatic amino acid decarboxylase; EC_4.1 carbon-carbon lyase	amino acid metabolism; enzyme classification	GO:0003824,GO:0006520,GO:0016829,GO:0016831,GO:0019752,GO:0030170	PF00282	IPR002129,IPR015424
HORVU.MOREX.r3.3HG0237680	15.8268	7.35678	1.24e-114	5.46e-112	high	protein_coding	***	Heat shock protein	class-C-II small heat-shock-responsive protein	protein homeostasis	NA	PF00011	IPR002068,IPR008978
HORVU.MOREX.r3.5HG0526110	15.7351	7.26479	1.03e-130	6.76e-128	high	protein_coding	***	Zinc finger protein	ZAT transcription factor	rna biosynthesis	GO:0003676	PF13912,PF13912	IPR007087,IPR007087
HORVU.MOREX.r3.6HG0626160	15.7137	7.2434	7.17e-132	5.01e-129	high	protein_coding	***	Alcohol dehydrogenase, putative	EC_1.1 oxidoreductase acting on CH-OH group of donor	enzyme classification	GO:0008270,GO:0016491,GO:0046029,GO:0046872,GO:0055114	PF00107,PF08240	IPR013149,IPR016040,IPR013154,IPR011032
HORVU.MOREX.r3.7HG0664250	15.6777	8.84475	2.64e-192	9.37e-189	high	protein_coding	***	12-oxophytodienoate reductase-like protein	4,5-didehydro-jasmonic acid reductase *(OPR2); EC_1.3 oxidoreductase acting on CH-CH group of donor	phytohormone action; enzyme classification	GO:0003824,GO:0010181,GO:0016491,GO:0055114	PF00724	IPR001155
HORVU.MOREX.r3.3HG0237710	15.6677	7.19752	2.7e-122	1.42e-119	high	protein_coding	***	Heat shock protein	class-C-II small heat-shock-responsive protein	protein homeostasis	NA	PF00011	IPR008978,IPR002068
HORVU.MOREX.r3.7HG0666740	15.5907	9.50663	3.66e-157	4.74e-154	high	protein_coding	***	Glycosyltransferase	EC_2.4 glycosyltransferase	enzyme classification	GO:0008152,GO:0016740,GO:0016757,GO:0016758	PF00201	IPR002213
HORVU.MOREX.r3.5HG0509280	15.5849	7.11433	2.19e-65	3.06e-63	high	protein_coding	***	Structural constituent of ribosome protein	upf protein	no mercator4 annotation	GO:0016020,GO:0016021	PF03350	IPR005134
HORVU.MOREX.r3.3HG0291910	15.5797	8.74585	1.32e-108	5.05e-106	high	protein_coding	***	Peroxidase	EC_1.11 oxidoreductase acting on peroxide as acceptor	enzyme classification	GO:0004601,GO:0005576,GO:0006979,GO:0016491,GO:0020037,GO:0042744,GO:0046872,GO:0055114,GO:0098869	PF00141	IPR010255,IPR002016
HORVU.MOREX.r3.3HG0291890	15.5359	7.06517	3.66e-48	3.25e-46	high	protein_coding	***	Peroxidase	EC_1.11 oxidoreductase acting on peroxide as acceptor	enzyme classification	NA	PF00141	IPR002016,IPR010255
HORVU.MOREX.r3.7HG0743270	15.4838	7.01317	5.62e-85	1.24e-82	high	protein_coding	***	WRKY transcription factor	transcription factor *(WRKY)	rna biosynthesis	GO:0003700,GO:0006355,GO:0043565	PF03106	IPR003657,IPR003657
HORVU.MOREX.r3.5HG0464880	15.3945	6.92398	2.82e-157	3.71e-154	high	protein_coding	***	Glycosyltransferase	EC_2.4 glycosyltransferase	enzyme classification	GO:0008152,GO:0016740,GO:0016757,GO:0016758	PF00201	IPR002213
HORVU.MOREX.r3.5HG0527840	15.3804	8.54932	8.07e-202	4.12e-198	high	protein_coding	***	GRAM domain-containing protein / ABA-responsive	gram domain containing protein	no mercator4 annotation	NA	PF02893	IPR004182
HORVU.MOREX.r3.1HG0049040	15.3564	6.88589	1.09e-158	1.53e-155	high	protein_coding	*-*	Low-temperature-induced 65 kDa protein	low temperature induced kda protein isoform x1	no mercator4 annotation	GO:0006950,GO:0009737	NA	NA
HORVU.MOREX.r3.3HG0294340	15.3446	6.87389	9.45e-104	3.24e-101	high	protein_coding	***	Peroxidase	EC_1.11 oxidoreductase acting on peroxide as acceptor	enzyme classification	GO:0004601,GO:0005576,GO:0006979,GO:0016491,GO:0020037,GO:0042744,GO:0046872,GO:0055114,GO:0098869	PF00141	IPR002016,IPR010255
HORVU.MOREX.r3.2HG0121380	15.3134	10.6147	1.56e-251	6.61e-247	low	non_coding	***	Cytochrome P450	EC_1.14 oxidoreductase acting on paired donor with incorporation or reduction of molecular oxygen	enzyme classification	GO:0004497,GO:0005506,GO:0016020,GO:0016021,GO:0016491,GO:0016705,GO:0020037,GO:0046872,GO:0055114	PF00067	IPR001128,IPR001128
HORVU.MOREX.r3.2HG0099870	15.3081	6.83769	3.69e-117	1.72e-114	high	protein_coding	***	Heat shock protein 90	chaperone *(Hsp90)	protein homeostasis	GO:0005524,GO:0006457,GO:0006950,GO:0051082	PF00183,PF02518	IPR001404,IPR003594,IPR003594,IPR020568
HORVU.MOREX.r3.6HG0596420	15.1644	6.69341	2.04e-75	3.66e-73	high	protein_coding	***	MYB	MYB class-R2R3 subgroup-2 transcription factor	rna biosynthesis	GO:0003677	PF00249,PF00249	IPR009057,IPR001005,IPR001005
HORVU.MOREX.r3.1HG0019960	15.0695	6.59837	4.17e-68	6.35e-66	high	protein_coding	***	Agmatine coumaroyltransferase-2	EC_2.3 acyltransferase	enzyme classification	GO:0016740,GO:0016747	PF02458	IPR003480
HORVU.MOREX.r3.5HG0479000	15.0445	10.1062	1.73e-201	8.3e-198	high	protein_coding	***	Alcohol dehydrogenase, putative	EC_1.1 oxidoreductase acting on CH-OH group of donor	enzyme classification	GO:0008270,GO:0016491,GO:0046029,GO:0046872,GO:0055114	PF00107,PF08240	IPR011032,IPR016040,IPR013149,IPR013154
HORVU.MOREX.r3.1HG0087910	15.0264	6.55528	1.32e-73	2.27e-71	high	protein_coding	***	Glutaredoxin, putative	glutaredoxin	protein modification	GO:0005623,GO:0009055,GO:0015035,GO:0022900,GO:0045454,GO:0055114	PF00462	IPR002109,IPR012336,IPR011905
HORVU.MOREX.r3.2HG0157210	15.0156	6.54441	1.5e-67	2.24e-65	high	protein_coding	***	Sugar transporter, putative	monosaccharide transporter *(STP)	solute transport	GO:0005215,GO:0008643,GO:0016020,GO:0016021,GO:0016491,GO:0022857,GO:0032440,GO:0055085,GO:0055114	PF00083	IPR005828,IPR020846,IPR020846,IPR003663
HORVU.MOREX.r3.2HG0121410	15.0063	8.92192	4.25e-219	4.96e-215	low	non_coding	***	Cytochrome P450	EC_1.14 oxidoreductase acting on paired donor with incorporation or reduction of molecular oxygen	enzyme classification	GO:0004497,GO:0005506,GO:0016020,GO:0016021,GO:0016491,GO:0016705,GO:0020037,GO:0046872,GO:0055114	PF00067	IPR001128,IPR001128
HORVU.MOREX.r3.5HG0526030	15.0021	6.5313	8.36e-142	7.67e-139	high	protein_coding	***	Zinc finger protein	ZAT transcription factor	rna biosynthesis	GO:0003676	PF13912,PF13912	IPR007087,IPR007087
HORVU.MOREX.r3.4HG0340040	14.9866	6.51532	2.13e-61	2.66e-59	high	protein_coding	***	BnaCnng07380D protein	rnase h type domain containing protein	no mercator4 annotation	NA	NA	NA
HORVU.MOREX.r3.3HG0322070	14.9605	6.48957	2.19e-151	2.45e-148	high	protein_coding	***	Calcium-binding protein	calcium sensor *(CML)	multi-process regulation	GO:0005509	PF13499,PF13833	IPR002048,IPR002048,IPR011992
HORVU.MOREX.r3.6HG0595840	14.8457	6.37427	1.21e-68	1.86e-66	low	protein_coding	--*	UDP-glucose 6-dehydrogenase	auxin responsive protein saur	no mercator4 annotation	NA	NA	NA
HORVU.MOREX.r3.4HG0396130	14.8172	6.34606	2.44e-105	8.7e-103	high	protein_coding	***	Sugar transporter, putative	monosaccharide transporter *(STP)	solute transport	GO:0005215,GO:0008643,GO:0016020,GO:0016021,GO:0016491,GO:0022857,GO:0032440,GO:0055085,GO:0055114	PF00083	IPR003663,IPR005828,IPR020846
HORVU.MOREX.r3.3HG0225490	14.7956	6.32447	5.19e-124	2.85e-121	high	protein_coding	***	Short-chain dehydrogenase/reductase family protein	sterone ketoreductase of phytosterol C4-demethylation complex	lipid metabolism	GO:0016491,GO:0055114	IPR016040
HORVU.MOREX.r3.6HG0574190	14.7721	6.30074	1.43e-77	2.69e-75	high	protein_coding	***	TMV response-related protein	mrna bp sequence	no mercator4 annotation	NA	PF14009	IPR025322
HORVU.MOREX.r3.4HG0401170	14.7524	9.15485	5.29e-180	1.24e-176	high	protein_coding	***	Blue copper protein	phytocyanin domain containing protein	no mercator4 annotation	GO:0009055,GO:0016020,GO:0016021,GO:0022900	PF02298	IPR008972,IPR003245
HORVU.MOREX.r3.1HG0021350	14.6854	6.21404	7.24e-102	2.38e-99	high	protein_coding	***	Glutathione S-transferase	class phi glutathione S-transferase	redox homeostasis	GO:0016740	PF02798,PF00043	IPR012336,IPR004045,IPR010987,IPR004046
HORVU.MOREX.r3.7HG0743280	14.6454	6.17378	3.32e-81	6.74e-79	high	protein_coding	***	WRKY transcription factor	transcription factor *(WRKY)	rna biosynthesis	GO:0003700,GO:0006355,GO:0043565	PF03106	IPR003657,IPR003657
HORVU.MOREX.r3.2HG0182010	14.6434	8.55592	1.34e-126	7.86e-124	high	protein_coding	***	Phenylalanine ammonia-lyase	phenylalanine ammonia lyase *(PAL); EC_4.3 carbon-nitrogen lyase	secondary metabolism; enzyme classification	GO:0003824,GO:0005737,GO:0006559,GO:0009698,GO:0009800,GO:0016829,GO:0016841,GO:0045548	PF00221	IPR001106,IPR008948,IPR005922
HORVU.MOREX.r3.5HG0476180	14.6361	6.16429	1.34e-62	1.72e-60	high	protein_coding	***	Chaperone protein DNAj, putative	sp dnaj chaperone protein dnaj	no mercator4 annotation	NA	PF00226	IPR001623,IPR001623
HORVU.MOREX.r3.1HG0082040	14.6082	6.13691	7.38e-142	6.85e-139	high	protein_coding	***	Heat shock transcription factor	HSF transcription factor	rna biosynthesis	GO:0003677,GO:0003700,GO:0005634,GO:0006355,GO:0043565	PF00447	IPR011991,IPR000232
HORVU.MOREX.r3.7HG0669330	14.5152	6.04295	8.01e-39	5.39e-37	high	protein_coding	***	Jasmonate zim-domain protein	co-regulator component *(TIFY5) of JAZ-TPR transcriptional repressor complexes	rna biosynthesis	NA	PF09425,PF06200	IPR018467,IPR010399
HORVU.MOREX.r3.1HG0085780	14.4983	6.02682	4.97e-131	3.36e-128	high	protein_coding	***	Core-2/I-branching beta-1,6-N-acetylglucosaminyltransferase family protein	core i branchng beta n acetylglucosamyltransferase famly prote	no mercator4 annotation	GO:0008375,GO:0016020,GO:0016021,GO:0016740,GO:0016757	PF02485	IPR003406
HORVU.MOREX.r3.6HG0557300	14.4977	6.02583	1.3e-79	2.57e-77	low	protein_coding	--*	Rad23 UV excision repair protein family	inositol oxygenase	no mercator4 annotation	NA	NA	NA
HORVU.MOREX.r3.3HG0311600	14.4154	5.94387	6.81e-132	4.8e-129	high	protein_coding	***	Glutathione S-transferase	class tau glutathione S-transferase	redox homeostasis	GO:0016740	PF02798	IPR004045,IPR012336,IPR010987
HORVU.MOREX.r3.7HG0664270	14.4042	8.80668	6.31e-189	1.91e-185	high	protein_coding	***	12-oxophytodienoate reductase-like protein	4,5-didehydro-jasmonic acid reductase *(OPR2); EC_1.3 oxidoreductase acting on CH-CH group of donor	phytohormone action; enzyme classification	GO:0003824,GO:0010181,GO:0016491,GO:0055114	PF00724	IPR001155
HORVU.MOREX.r3.4HG0337000	14.3896	7.55604	4.67e-159	6.82e-156	high	protein_coding	***	Regulator of Vps4 activity in the MVB pathway protein, putative	regulatory protein *(ISTL) of ESCRT-mediated sorting	vesicle trafficking	GO:0015031	PF03398	IPR005061
HORVU.MOREX.r3.3HG0248140	14.3847	7.5565	2e-60	2.4e-58	high	protein_coding	*-*	Late embryogenesis abundant protein Lea14	why domain containing protein	no mercator4 annotation	GO:0009269	PF03168	IPR004864
HORVU.MOREX.r3.5HG0512630	14.376	5.90409	6.77e-78	1.28e-75	high	protein_coding	--*	Ribosomal RNA adenine dimethylase family protein	cyclic pyranopterin monophosphate synthase	no mercator4 annotation	NA	NA	NA
HORVU.MOREX.r3.6HG0548800	14.3544	5.88247	5.06e-80	1.01e-77	high	protein_coding	--*	transcription factor IIIA	not classified	no mercator4 annotation	NA	NA	NA
HORVU.MOREX.r3.5HG0526040	14.3529	5.88105	3.14e-98	9.19e-96	high	protein_coding	***	Zinc finger protein	ZAT transcription factor	rna biosynthesis	GO:0003676	PF13912,PF13912	IPR007087,IPR007087
HORVU.MOREX.r3.2HG0209950	14.307	5.83468	8.93e-75	1.58e-72	high	protein_coding	***	Late embryogenesis abundant (LEA) hydroxyproline-rich glycoprotein	lea 2 domain containing protein	no mercator4 annotation	GO:0005737,GO:0005829,GO:0005886,GO:0006970,GO:0009737,GO:0009738,GO:0010116,GO:0016020,GO:0016021,GO:1902074	PF03168	IPR004864
HORVU.MOREX.r3.3HG0316140	14.2872	5.81535	5.54e-121	2.81e-118	low	protein_coding	--*	Voltage-dependent N-type calcium channel subunit alpha-1B	Pepsin-type protease	protein homeostasis	GO:0000166,GO:0005216,GO:0005244,GO:0005245,GO:0005262,GO:0005509,GO:0005515,GO:0005524,GO:0005891,GO:0006811,GO:0006816,GO:0009986,GO:0016020,GO:0016021,GO:0034765,GO:0046872,GO:0055085,GO:0070588	NA	NA
HORVU.MOREX.r3.3HG0322140	14.2803	5.80838	1.25e-100	3.9e-98	high	protein_coding	***	Calcium-binding protein	calcium sensor *(CML)	multi-process regulation	GO:0005509	PF13499,PF13833	IPR011992,IPR002048,IPR002048
HORVU.MOREX.r3.2HG0190600	14.2785	5.80644	3.37e-97	9.43e-95	high	protein_coding	***	cysteine-rich/transmembrane domain A-like protein	not classified	no mercator4 annotation	NA	PF12734	IPR028144
HORVU.MOREX.r3.7HG0653340	14.2722	5.80042	2.62e-123	1.42e-120	high	protein_coding	***	GDSL esterase/lipase	EC_3.1 hydrolase acting on ester bond	enzyme classification	NA	PF13472	IPR013830,IPR013830
HORVU.MOREX.r3.7HG0648120	14.2434	5.7715	4e-111	1.64e-108	high	protein_coding	***	Glutathione S-transferase	class tau glutathione S-transferase	redox homeostasis	GO:0016740	PF00043,PF13417	IPR010987,IPR004046,IPR004045,IPR012336
HORVU.MOREX.r3.4HG0386090	14.2356	5.76429	6.33e-77	1.17e-74	high	protein_coding	***	Glutathione-S-transferase	class lambda glutathione S-transferase	redox homeostasis; external stimuli response	GO:0016740	PF13417	IPR004045,IPR010987,IPR012336
HORVU.MOREX.r3.5HG0486200	14.204	7.37245	2.37e-186	6.45e-183	high	protein_coding	***	Mitochondrial carrier family	phosphate transporter *(PHT3)	solute transport	GO:0016020,GO:0016021,GO:0055085	PF00153,PF00153	IPR018108,IPR018108,IPR023395
HORVU.MOREX.r3.5HG0490260	14.1979	5.72501	2.41e-46	2.03e-44	high	protein_coding	***	FAD-binding Berberine family protein	EC_1.1 oxidoreductase acting on CH-OH group of donor	enzyme classification	GO:0003824,GO:0016491,GO:0016614,GO:0050660,GO:0055114	PF08031,PF01565	IPR012951,IPR016166,IPR006094
HORVU.MOREX.r3.5HG0490380	14.1699	5.69692	2e-52	2.01e-50	high	protein_coding	***	Calcium-binding EF-hand family protein-like	SRC1-clade calcium sensor; SRC2-clade calcium sensor	multi-process regulation	GO:0005509	PF13499	IPR011992,IPR002048
HORVU.MOREX.r3.4HG0344490	14.1341	5.66146	4.5e-67	6.63e-65	high	protein_coding	***	Protein phosphatase 2c, putative	clade B phosphatase	protein modification	GO:0003824,GO:0004721,GO:0004722,GO:0006470,GO:0016020,GO:0016021,GO:0016787	PF00481	IPR001932,IPR001932
HORVU.MOREX.r3.6HG0616830	14.1277	5.65501	1e-66	1.46e-64	high	protein_coding	***	E3 ubiquitin-protein ligase	RING-H2-class ATL-subclass E3 ubiquitin ligase	protein homeostasis	GO:0016020,GO:0016021,GO:0016874	PF13639	IPR001841
HORVU.MOREX.r3.7HG0661910	14.1136	5.64116	1.66e-63	2.2e-61	high	protein_coding	***	Zinc-finger protein	ZAT transcription factor	rna biosynthesis	GO:0003676	PF13912,PF13912	IPR007087,IPR007087
HORVU.MOREX.r3.5HG0496150	14.1082	5.6354	6.79e-59	7.88e-57	high	protein_coding	--*	Ral GTPase-activating protein subunit beta	PIP/PIPL precursor polypeptide	phytohormone action	GO:0005096,GO:0046982,GO:0051056,GO:0090630	NA	NA
HORVU.MOREX.r3.3HG0300600	14.069	7.97942	1.65e-69	2.58e-67	high	protein_coding	***	Acidic endochitinase	acidic chitinase *(CHIA)	external stimuli response	GO:0004553,GO:0005975,GO:0008152,GO:0016787,GO:0016798	PF00704	IPR017853,IPR001223
HORVU.MOREX.r3.4HG0413220	14.0488	5.57535	2.46e-35	1.48e-33	high	protein_coding	***	Protein PLANT CADMIUM RESISTANCE 2	protein plant cadmium resistance	no mercator4 annotation	GO:0016020,GO:0016021	PF04749	IPR006461,IPR006461
HORVU.MOREX.r3.4HG0401210	14.0395	5.56657	1.12e-63	1.48e-61	high	protein_coding	***	Blue copper protein	phytocyanin domain containing protein	no mercator4 annotation	GO:0009055,GO:0016020,GO:0016021,GO:0022900	PF02298	IPR008972,IPR003245
HORVU.MOREX.r3.3HG0282740	14.0304	5.55815	3.26e-113	1.39e-110	high	protein_coding	***	Glycosyltransferase	EC_2.4 glycosyltransferase	enzyme classification	GO:0008152,GO:0016740,GO:0016757,GO:0016758	PF00201	IPR002213
HORVU.MOREX.r3.6HG0604660	14.0169	5.54453	8.44e-107	3.13e-104	high	protein_coding	***	Hydroxycinnamoyl-CoA shikimate/quinate hydroxycinnamoyltransferase	EC_2.3 acyltransferase	enzyme classification	GO:0016740,GO:0016747	PF02458	IPR003480
HORVU.MOREX.r3.7HG0675310	14.0002	8.76183	4.63e-62	5.9e-60	low	protein_coding	--*	N-lysine methyltransferase	not classified	no mercator4 annotation	NA	NA	NA
HORVU.MOREX.r3.3HG0227940	13.9924	5.52019	4.17e-99	1.24e-96	high	protein_coding	***	Glycosyltransferase	EC_2.4 glycosyltransferase	enzyme classification	NA	PF00201	IPR002213
HORVU.MOREX.r3.5HG0526010	13.9811	5.50883	4.13e-110	1.65e-107	high	protein_coding	***	Zinc finger protein	ZAT transcription factor	rna biosynthesis	GO:0003676	PF13912,PF13912	IPR007087,IPR007087
HORVU.MOREX.r3.1HG0079540	13.9606	5.48736	5.06e-55	5.41e-53	high	protein_coding	***	Protein kinase-like	EC_2.7 transferase transferring phosphorus-containing group	enzyme classification	GO:0000166,GO:0004672,GO:0004674,GO:0005524,GO:0005737,GO:0006468,GO:0007346,GO:0016301,GO:0016310,GO:0023014,GO:0031098,GO:0032147	PF00069	IPR000719,IPR011009
HORVU.MOREX.r3.7HG0668940	13.958	8.36026	6.17e-141	5.42e-138	high	protein_coding	***	U-box domain-containing protein	E3 ubiquitin ligase	protein homeostasis	GO:0004842,GO:0016567	PF04564	IPR003613,IPR016024
HORVU.MOREX.r3.4HG0390960	13.927	5.45404	2.32e-79	4.56e-77	high	protein_coding	*-*	Ankyrin repeat family protein	pgg domain containing protein	no mercator4 annotation	GO:0016020,GO:0016021	PF13962	IPR026961
HORVU.MOREX.r3.2HG0182080	13.8887	5.41525	4.08e-61	5.03e-59	high	protein_coding	***	Phenylalanine ammonia-lyase	phenylalanine ammonia lyase *(PAL); EC_4.3 carbon-nitrogen lyase	secondary metabolism; enzyme classification	GO:0003824,GO:0005737,GO:0006559,GO:0009698,GO:0009800,GO:0016829,GO:0016841,GO:0045548	PF00221	IPR008948,IPR005922,IPR001106
HORVU.MOREX.r3.5HG0511720	13.8618	5.389	3.75e-98	1.09e-95	high	protein_coding	***	UDP-glycosyltransferase	EC_2.4 glycosyltransferase	enzyme classification	GO:0008152,GO:0016740,GO:0016758	PF00201	IPR002213
HORVU.MOREX.r3.5HG0495910	13.852	7.02067	2.64e-133	1.91e-130	high	protein_coding	***	Respiratory burst oxidase homolog	NADPH-oxidase *(Rboh)	redox homeostasis	GO:0004601,GO:0005509,GO:0016020,GO:0016021,GO:0016491,GO:0050664,GO:0055114,GO:0098869	PF01794,PF08030,PF08414,PF08022	IPR017938,IPR017938,IPR013130,IPR013121,IPR013623,IPR011992,IPR013112
HORVU.MOREX.r3.4HG0346230	13.7899	5.31635	3.35e-49	3.07e-47	high	protein_coding	--*	tRNA N6-adenosine threonylcarbamoyltransferase	coiled coil domain containing protein	no mercator4 annotation	GO:0002949,GO:0004222,GO:0005737,GO:0006508,GO:0008033,GO:0016740,GO:0016746,GO:0046872,GO:0061711	NA	NA
HORVU.MOREX.r3.1HG0092830	13.7872	5.31443	9.1e-118	4.35e-115	high	protein_coding	***	Glycosyltransferase	EC_2.4 glycosyltransferase	enzyme classification	NA	PF00201	IPR002213
HORVU.MOREX.r3.3HG0237690	13.7783	6.94726	3.52e-121	1.81e-118	high	protein_coding	***	Heat shock protein	class-C-II small heat-shock-responsive protein	protein homeostasis	NA	PF00011	IPR008978,IPR002068
HORVU.MOREX.r3.2HG0167350	13.7506	5.27626	3.27e-41	2.36e-39	high	protein_coding	***	U-box domain-containing family protein	E3 ubiquitin ligase	protein homeostasis	GO:0004842,GO:0016567	PF04564	IPR016024,IPR003613
HORVU.MOREX.r3.3HG0300790	13.7499	5.27581	1.81e-45	1.48e-43	high	protein_coding	*-*	Zinc finger protein	C2H2 class-WIP transcription factor	rna biosynthesis	GO:0003676,GO:0005634	NA	NA
HORVU.MOREX.r3.1HG0065400	13.7134	5.24044	6.67e-118	3.22e-115	high	protein_coding	*-*	Ethylene-responsive transcription factor	subgroup ERF-II transcription factor *(ERF19/20)	rna biosynthesis	GO:0003677,GO:0003700,GO:0005634,GO:0006351,GO:0006355	PF00847	IPR016177,IPR001471
HORVU.MOREX.r3.5HG0526050	13.7128	5.23978	2.79e-120	1.41e-117	high	protein_coding	***	Zinc finger protein	ZAT transcription factor	rna biosynthesis	GO:0003676	PF13912,PF13912	IPR007087,IPR007087
HORVU.MOREX.r3.4HG0394960	13.7101	5.23678	9.62e-87	2.21e-84	high	protein_coding	***	Non-symbiotic hemoglobin	goshi non symbiotic hemoglobin	no mercator4 annotation	GO:0005344,GO:0015671,GO:0019825,GO:0020037,GO:0046872	PF00042	IPR000971,IPR009050
HORVU.MOREX.r3.6HG0574180	13.6963	5.22251	1.62e-58	1.87e-56	high	protein_coding	***	TMV response-related protein	tmv response protein	no mercator4 annotation	NA	PF14009	IPR025322
HORVU.MOREX.r3.6HG0592970	13.6848	8.08538	3.91e-94	1.03e-91	high	protein_coding	***	Chitinase family protein	acidic endochitinase	no mercator4 annotation	GO:0004568,GO:0005975,GO:0006032,GO:0008061,GO:0016998	PF00187,PF00182	IPR001002,IPR001002,IPR000726,IPR023346
HORVU.MOREX.r3.5HG0486530	13.6843	8.08622	2.3e-124	1.28e-121	high	protein_coding	***	Ethylene-responsive transcription factor	subgroup ERF-X transcription factor	rna biosynthesis	GO:0003677,GO:0003700,GO:0005634,GO:0006351,GO:0006355	PF00847	IPR001471,IPR016177
HORVU.MOREX.r3.1HG0093740	13.6792	5.20623	4.03e-112	1.68e-109	high	protein_coding	*-*	ATP-dependent zinc metalloprotease FtsH	EC_3.6 hydrolase acting on acid anhydride	enzyme classification	GO:0000166,GO:0004222,GO:0005524,GO:0005886,GO:0006508,GO:0008233,GO:0008237,GO:0016020,GO:0016021,GO:0016787,GO:0046872	PF14363,PF00004	IPR025753,IPR027417,IPR003959
HORVU.MOREX.r3.1HG0018260	13.6587	9.51917	1.14e-157	1.52e-154	high	protein_coding	*-*	Low temperature and salt responsive protein	upf membrane protein 3	no mercator4 annotation	GO:0016020,GO:0016021	PF01679	IPR000612
HORVU.MOREX.r3.1HG0064880	13.6503	5.17666	4.67e-74	8.07e-72	high	protein_coding	***	Alpha/beta-Hydrolases superfamily protein	abhydrolase 3 domain containing protein	no mercator4 annotation	GO:0008152,GO:0016787	PF07859	IPR029058,IPR013094
HORVU.MOREX.r3.1HG0051890	13.6426	5.16895	1.38e-66	2e-64	high	protein_coding	***	Glutathione S-transferase	class tau glutathione S-transferase	redox homeostasis	GO:0016740	PF13417	IPR004045,IPR012336,IPR010987
HORVU.MOREX.r3.2HG0178010	13.5986	6.76734	1.06e-110	4.27e-108	high	protein_coding	***	Chitinase	acidic endochitinase	no mercator4 annotation	GO:0004568,GO:0005975,GO:0006032,GO:0008061,GO:0016998	PF00187,PF00182,PF00182	IPR001002,IPR001002,IPR000726,IPR000726,IPR023346
HORVU.MOREX.r3.7HG0668040	13.5964	8.653	1.29e-162	2.02e-159	high	protein_coding	*-*	CDP-diacylglycerol--glycerol-3-phosphate 3-phosphatidyltransferase, putative	peptidase m10 domain containing protein	no mercator4 annotation	GO:0016740	NA	NA
HORVU.MOREX.r3.2HG0212970	13.5936	5.11923	1.11e-52	1.12e-50	high	protein_coding	***	Acyl-protein thioesterase 1	protein deacetylasen *(TIPSY); immunity suppressor (SOBER/TIPSY) of effector-triggered immunity (ETI) network	protein modification; external stimuli response	GO:0016787	PF02230	IPR003140,IPR029058
HORVU.MOREX.r3.5HG0510240	13.5703	7.4798	2.27e-58	2.61e-56	high	protein_coding	***	Dirigent protein	arath dirigent protein	no mercator4 annotation	GO:0005576,GO:0048046	PF03018	IPR004265
HORVU.MOREX.r3.2HG0186080	13.5631	5.08929	2.03e-67	3.01e-65	high	protein_coding	***	2-oxoglutarate (2OG) and Fe(II)-dependent oxygenase superfamily protein	salicylic acid 3-hydroxylase *(DLO); EC_1.14 oxidoreductase acting on paired donor with incorporation or reduction of molecular oxygen	phytohormone action; enzyme classification	NA	PF14226,PF03171	IPR026992,IPR005123
HORVU.MOREX.r3.3HG0306100	13.5627	5.08872	4.13e-72	6.89e-70	high	protein_coding	--*	wall associated kinase-like 6	not classified	no mercator4 annotation	NA	NA	NA
HORVU.MOREX.r3.5HG0463910	13.5423	5.06763	3.31e-48	2.95e-46	high	protein_coding	***	LURP-one-like protein	protein lurp one	no mercator4 annotation	NA	PF04525	IPR007612,IPR025659
HORVU.MOREX.r3.7HG0683700	13.5038	5.02983	3.26e-83	6.96e-81	high	protein_coding	***	Lipase	triacylglycerol lipase *(LIP)	lipid metabolism	GO:0006629,GO:0016042,GO:0016787,GO:0016788	PF04083	IPR029058,IPR006693
HORVU.MOREX.r3.1HG0064890	13.5028	7.90459	1.27e-142	1.19e-139	high	protein_coding	*-*	ATP-dependent zinc metalloprotease FtsH	EC_3.6 hydrolase acting on acid anhydride	enzyme classification	GO:0000166,GO:0004222,GO:0005524,GO:0005886,GO:0006508,GO:0008233,GO:0008237,GO:0016020,GO:0016021,GO:0016787,GO:0046872	PF00004,PF00004,PF14363	IPR003959,IPR003959,IPR025753,IPR027417,IPR027417
HORVU.MOREX.r3.1HG0071500	13.5016	7.41682	9.52e-140	7.85e-137	high	protein_coding	***	WRKY transcription factor	transcription factor *(WRKY); transcription factor *(WRKY33)	rna biosynthesis; external stimuli response	GO:0003677,GO:0003700,GO:0005634,GO:0006351,GO:0006355,GO:0043565	PF03106,PF03106	IPR003657,IPR003657,IPR003657,IPR003657
HORVU.MOREX.r3.1HG0051750	13.4559	4.98122	9.79e-54	1.02e-51	high	protein_coding	***	Glutathione S-transferase	class tau glutathione S-transferase	redox homeostasis	GO:0016740	PF13417	IPR012336,IPR004045,IPR010987
HORVU.MOREX.r3.1HG0046400	13.3997	4.92522	3.79e-71	6.1e-69	high	protein_coding	***	Plant basic secretory family protein	basic secretory protease	no mercator4 annotation	NA	PF04450	IPR007541
HORVU.MOREX.r3.3HG0282910	13.3718	7.2921	1.01e-85	2.26e-83	low	protein_coding	--*	Single-stranded nucleic acid binding R3H protein	MAP3K-MEKK protein kinase; EC_2.7 transferase transferring phosphorus-containing group	multi-process regulation; enzyme classification	NA	NA	NA
HORVU.MOREX.r3.5HG0448660	13.3661	4.89151	3.76e-71	6.06e-69	high	protein_coding	*-*	Plant calmodulin-binding protein-like protein	cam binding domain containing protein	no mercator4 annotation	NA	PF07839	IPR012417
HORVU.MOREX.r3.1HG0029480	13.3632	8.87646	6.74e-227	9.18e-223	high	protein_coding	***	nuclease	dde tnp domain containing protein	no mercator4 annotation	NA	PF13359	IPR027806
HORVU.MOREX.r3.6HG0549980	13.3589	4.88426	1.64e-73	2.8e-71	high	protein_coding	*-*	Receptor-like protein kinase	EC_2.7 transferase transferring phosphorus-containing group	enzyme classification	GO:0000166,GO:0004672,GO:0004674,GO:0005524,GO:0005576,GO:0005886,GO:0006468,GO:0016020,GO:0016021,GO:0016301,GO:0016310,GO:0016740,GO:0019199	PF00069	IPR000719,IPR011009
HORVU.MOREX.r3.3HG0302610	13.3473	4.87182	2.75e-49	2.52e-47	high	protein_coding	***	Calcium-dependent lipid-binding domain-containing protein	c2 domain containing protein	no mercator4 annotation	NA	PF00168	IPR000008,IPR000008
HORVU.MOREX.r3.6HG0577120	13.328	4.85356	4.47e-72	7.43e-70	high	protein_coding	***	Pleiotropic drug resistance ABC transporter	subfamily ABCG transporter	solute transport	GO:0000166,GO:0005524,GO:0016020,GO:0016021,GO:0016887	PF01061,PF01061,PF00005,PF00005,PF14510,PF08370	IPR013525,IPR013525,IPR027417,IPR027417,IPR003439,IPR003439,IPR029481,IPR013581
HORVU.MOREX.r3.3HG0237050	13.3277	6.49351	2.5e-140	2.11e-137	high	protein_coding	***	Harbinger transposase-derived nuclease	dde tnp domain containing protein	no mercator4 annotation	NA	PF13359	IPR027806
HORVU.MOREX.r3.5HG0518130	13.2631	4.78927	5.08e-86	1.15e-83	high	protein_coding	***	Acetyltransferase, GNAT family protein, expressed	n acetyltransferase domain containing protein	no mercator4 annotation	GO:0016740	PF13302	IPR000182,IPR016181
HORVU.MOREX.r3.2HG0119830	13.2593	6.42396	1.69e-72	2.83e-70	high	protein_coding	***	4-coumarate-CoA ligase	p-coumarate:CoA ligase *(4CL); EC_6.2 ligase forming carbon-sulfur bond	coenzyme metabolism; secondary metabolism; enzyme classification	GO:0003824,GO:0008152,GO:0016874	PF13193,PF00501	IPR025110,IPR000873
HORVU.MOREX.r3.5HG0509970	13.2483	6.41406	3.51e-113	1.48e-110	high	protein_coding	***	Heat shock transcription factor	HSF transcription factor	rna biosynthesis	GO:0003677,GO:0003700,GO:0005634,GO:0006355,GO:0043565	PF00447	IPR000232,IPR011991
HORVU.MOREX.r3.5HG0517250	13.2309	7.1487	1.89e-134	1.38e-131	high	protein_coding	***	Alpha/beta-Hydrolases superfamily protein	abhydrolase 3 domain containing protein	no mercator4 annotation	GO:0008152,GO:0016787	PF07859	IPR029058,IPR013094
HORVU.MOREX.r3.5HG0478330	13.2196	8.27688	1.75e-175	3.57e-172	high	protein_coding	***	Zinc finger AN1 domain stress-associated protein	an type domain containing protein	no mercator4 annotation	GO:0008270,GO:0009737,GO:0010200,GO:0046872	PF01428,PF01428	IPR000058,IPR000058
HORVU.MOREX.r3.4HG0411590	13.2195	4.74481	5.15e-93	1.33e-90	high	protein_coding	***	GDSL esterase/lipase	gdsl esterase lipase	no mercator4 annotation	GO:0016788	PF00657	IPR001087
HORVU.MOREX.r3.5HG0495360	13.1956	8.25542	2.68e-201	1.22e-197	high	protein_coding	***	Beta-glucosidase	EC_3.2 glycosylase	enzyme classification	GO:0004553,GO:0005975	PF00232	IPR001360,IPR017853
HORVU.MOREX.r3.5HG0526090	13.1896	4.71513	1.04e-100	3.28e-98	high	protein_coding	***	Zinc finger protein	ZAT transcription factor	rna biosynthesis	GO:0003676	PF13912,PF13912	IPR007087,IPR007087
HORVU.MOREX.r3.6HG0549870	13.1873	4.71023	5.64e-28	2.61e-26	high	protein_coding	***	Inhibitor protein	PR6 protease inhibitor	protein homeostasis	GO:0004867,GO:0009611,GO:0010951	PF00280	IPR000864,IPR000864
HORVU.MOREX.r3.1HG0049500	13.1762	10.0743	2.25e-227	3.68e-223	low	non_coding	***	Cytochrome P450 family protein	FCC deformylase *(CYP89A) involved in chlorophyll catabolite degradation; EC_1.14 oxidoreductase acting on paired donor with incorporation or reduction of molecular oxygen	coenzyme metabolism; enzyme classification	GO:0004497,GO:0005506,GO:0016020,GO:0016491,GO:0016705,GO:0016709,GO:0020037,GO:0044550,GO:0046872,GO:0055114	PF00067	IPR001128,IPR001128
HORVU.MOREX.r3.4HG0401180	13.1065	4.63011	8.89e-47	7.57e-45	high	protein_coding	***	Blue copper protein	phytocyanin domain containing protein	no mercator4 annotation	GO:0009055,GO:0016020,GO:0016021,GO:0022900	PF02298	IPR008972,IPR003245
HORVU.MOREX.r3.7HG0748760	13.0989	4.6219	3.17e-35	1.9e-33	high	protein_coding	*-*	GDSL esterase/lipase	gdsl esterase lipase	no mercator4 annotation	NA	PF00657	IPR001087
HORVU.MOREX.r3.6HG0627890	13.0721	4.59775	1.73e-77	3.22e-75	low	non_coding	***	Cytochrome P450	EC_1.14 oxidoreductase acting on paired donor with incorporation or reduction of molecular oxygen	enzyme classification	GO:0004497,GO:0005506,GO:0016491,GO:0016705,GO:0020037,GO:0046872,GO:0055114	PF00067	IPR001128,IPR001128
HORVU.MOREX.r3.4HG0405230	13.0699	7.83552	6.41e-109	2.48e-106	high	protein_coding	***	Jasmonate ZIM domain protein	tify domain containing protein	no mercator4 annotation	NA	PF06200,PF09425	IPR010399,IPR018467
HORVU.MOREX.r3.6HG0560520	13.0227	4.54596	2.55e-42	1.91e-40	high	protein_coding	***	Ring finger protein, putative	RING-H2-class ATL-subclass E3 ubiquitin ligase	protein homeostasis	GO:0016020,GO:0016021	PF13639	IPR001841
HORVU.MOREX.r3.2HG0123480	12.9815	4.50461	4.31e-50	4.04e-48	high	protein_coding	***	Transcription factor WRKY	transcription factor *(WRKY)	rna biosynthesis	GO:0003677,GO:0003700,GO:0005634,GO:0006351,GO:0006355,GO:0043565	PF03106	IPR003657,IPR003657
HORVU.MOREX.r3.2HG0186480	12.9746	6.88741	6.61e-166	1.17e-162	high	protein_coding	***	1-aminocyclopropane-1-carboxylate synthase	1-aminocyclopropane-1-carboxylate (ACC) synthase; EC_4.4 carbon-sulfur lyase	phytohormone action; enzyme classification	GO:0003824,GO:0009058,GO:0030170	PF00155	IPR004839,IPR015424
HORVU.MOREX.r3.1HG0079460	12.9614	8.02331	8.99e-108	3.37e-105	high	protein_coding	***	Protein kinase-like	MAP3K-MEKK protein kinase; EC_2.7 transferase transferring phosphorus-containing group	multi-process regulation; enzyme classification	GO:0000166,GO:0004672,GO:0004674,GO:0005524,GO:0005737,GO:0006468,GO:0007346,GO:0016301,GO:0016310,GO:0023014,GO:0031098,GO:0032147	PF00069	IPR000719,IPR011009
HORVU.MOREX.r3.1HG0092810	12.9245	7.69322	8.29e-173	1.65e-169	high	protein_coding	***	Late embryogenesis abundant protein Lea14	why domain containing protein	no mercator4 annotation	GO:0009269	PF03168	IPR004864
HORVU.MOREX.r3.7HG0732120	12.9234	4.44664	2.02e-47	1.75e-45	high	protein_coding	***	Glycosyltransferase	EC_2.4 glycosyltransferase	enzyme classification	GO:0008152,GO:0016740,GO:0016757,GO:0016758	PF00201	IPR002213
HORVU.MOREX.r3.5HG0501420	12.9004	6.81637	1.58e-67	2.35e-65	high	protein_coding	***	Ornithine decarboxylase	ornithine decarboxylase; lysine decarboxylase *(LDC)	polyamine metabolism; secondary metabolism	GO:0003824,GO:0006596	PF00278,PF02784	IPR029066,IPR009006,IPR022643,IPR022644
HORVU.MOREX.r3.4HG0380250	12.8999	4.42265	1.7e-47	1.48e-45	high	protein_coding	*-*	serine-rich protein-like protein	serine rich protein	no mercator4 annotation	NA	NA	NA
HORVU.MOREX.r3.3HG0282920	12.8989	6.81402	2.16e-123	1.18e-120	high	protein_coding	***	Protein kinase-like	MAP3K-MEKK protein kinase; EC_2.7 transferase transferring phosphorus-containing group	multi-process regulation; enzyme classification	GO:0000166,GO:0004672,GO:0004674,GO:0005524,GO:0005737,GO:0006468,GO:0007346,GO:0016301,GO:0016310,GO:0023014,GO:0031098,GO:0032147	PF00069	IPR000719,IPR011009
HORVU.MOREX.r3.3HG0239110	12.8834	6.79809	9.11e-163	1.46e-159	high	protein_coding	***	Glycosyltransferase	EC_2.4 glycosyltransferase	enzyme classification	GO:0008152,GO:0016740,GO:0016757,GO:0016758	PF00201	IPR002213
HORVU.MOREX.r3.7HG0737520	12.8803	4.40201	4.69e-34	2.69e-32	high	protein_coding	***	Kinase-like protein	RLCK-VIIa receptor-like protein kinase; EC_2.7 transferase transferring phosphorus-containing group	protein modification; enzyme classification	GO:0004672,GO:0004675,GO:0005524,GO:0005886,GO:0006468,GO:0007166,GO:0007178,GO:0016301,GO:0016310	PF07714	IPR001245,IPR011009
HORVU.MOREX.r3.1HG0021390	12.8488	4.3721	1.8e-64	2.43e-62	high	protein_coding	***	Glutathione S-transferase	class phi glutathione S-transferase	redox homeostasis	GO:0016740	PF00043,PF02798	IPR004046,IPR012336,IPR010987,IPR004045
HORVU.MOREX.r3.5HG0526060	12.8399	4.36414	1.38e-90	3.35e-88	high	protein_coding	***	Zinc finger protein	ZAT transcription factor	rna biosynthesis	GO:0003676	PF13912,PF13912	IPR007087,IPR007087
HORVU.MOREX.r3.5HG0480290	12.7997	4.32302	1.38e-68	2.11e-66	low	non_coding	***	Cytochrome P450	EC_1.14 oxidoreductase acting on paired donor with incorporation or reduction of molecular oxygen	enzyme classification	GO:0004497,GO:0005506,GO:0016491,GO:0016705,GO:0020037,GO:0046872,GO:0055114	PF00067	IPR001128,IPR001128
HORVU.MOREX.r3.4HG0412120	12.786	8.48697	1.85e-202	1.01e-198	high	protein_coding	***	Zinc finger (C3HC4-type RING finger) family protein	voltage dependent calcium channel subunit alpha delta	no mercator4 annotation	NA	PF14624,PF13768,PF17123	IPR032838,IPR002035,IPR002035,IPR002035,IPR001841
HORVU.MOREX.r3.5HG0489830	12.7805	4.3054	6.76e-67	9.93e-65	high	protein_coding	***	Heat shock protein, putative	shsp domain containing protein	no mercator4 annotation	NA	PF00011	IPR008978,IPR002068
HORVU.MOREX.r3.3HG0297540	12.754	4.27772	7.58e-88	1.78e-85	high	protein_coding	*-*	WRKY transcription factor	transcription factor *(WRKY)	rna biosynthesis	GO:0003677,GO:0003700,GO:0005634,GO:0006351,GO:0006355,GO:0043565	PF03106	IPR003657,IPR003657
HORVU.MOREX.r3.7HG0686030	12.7492	4.27287	6.54e-92	1.66e-89	high	protein_coding	*-*	protein kinase family protein	CDPK protein kinase; calcium sensor and kinase *(CPK); EC_2.7 transferase transferring phosphorus-containing group	protein modification; multi-process regulation; enzyme classification	NA	PF00069,PF13499,PF13499	IPR011009,IPR011009,IPR000719,IPR011992,IPR002048,IPR002048
HORVU.MOREX.r3.5HG0444200	12.7433	4.26352	5.05e-27	2.26e-25	high	protein_coding	***	Pathogenesis-related protein 1	bet v 1 domain containing protein	no mercator4 annotation	GO:0006952,GO:0009607	PF00407	IPR000916
HORVU.MOREX.r3.4HG0335340	12.7415	4.26255	1.24e-35	7.56e-34	high	protein_coding	***	Germin-like protein 1	germin protein subfamily member	no mercator4 annotation	GO:0005576,GO:0005618,GO:0009506,GO:0010497,GO:0030145,GO:0045735,GO:0046872,GO:2000280	PF00190	IPR011051,IPR006045
HORVU.MOREX.r3.3HG0297530	12.7365	4.26052	1.44e-55	1.56e-53	high	protein_coding	*-*	WRKY transcription factor	transcription factor *(WRKY)	rna biosynthesis	GO:0003677,GO:0003700,GO:0005634,GO:0006351,GO:0006355,GO:0043565	PF03106	IPR003657,IPR003657
HORVU.MOREX.r3.1HG0064920	12.7276	4.2507	1.56e-76	2.85e-74	high	protein_coding	***	Alpha/beta-Hydrolases superfamily protein	abhydrolase 3 domain containing protein	no mercator4 annotation	GO:0008152,GO:0016787	PF07859	IPR029058,IPR013094
HORVU.MOREX.r3.2HG0175580	12.7237	4.24728	8.28e-61	1.01e-58	high	protein_coding	***	Aldo/keto reductase family oxidoreductase	EC_1.1 oxidoreductase acting on CH-OH group of donor	enzyme classification	NA	PF00248	IPR023210,IPR023210
HORVU.MOREX.r3.2HG0213070	12.6984	4.22077	2.71e-57	3.05e-55	high	protein_coding	***	Blue copper protein	phytocyanin domain containing protein	no mercator4 annotation	GO:0009055,GO:0022900	PF02298	IPR008972,IPR003245
HORVU.MOREX.r3.3HG0279950	12.6882	4.21135	1.86e-81	3.8e-79	high	protein_coding	***	TSA: Wollemia nobilis Ref_Wollemi_Transcript_14908_3298 transcribed RNA sequence	cchc type domain containing protein	no mercator4 annotation	GO:0016020,GO:0016021	PF11145	IPR021319
HORVU.MOREX.r3.2HG0178020	12.6773	4.1983	2.64e-40	1.86e-38	high	protein_coding	***	Chitinase	acidic endochitinase	no mercator4 annotation	GO:0004568,GO:0005975,GO:0006032,GO:0008061,GO:0016998	PF00187,PF00182,PF00182	IPR001002,IPR000726,IPR000726,IPR023346,IPR001002
HORVU.MOREX.r3.1HG0085710	12.6592	4.18188	1.34e-73	2.3e-71	high	protein_coding	***	Core-2/I-branching beta-1,6-N-acetylglucosaminyltransferase family protein	core i branchng beta n acetylglucosamyltransferase famly prote	no mercator4 annotation	GO:0008375,GO:0016020,GO:0016021,GO:0016740,GO:0016757	PF02485	IPR003406
HORVU.MOREX.r3.7HG0649020	12.6525	7.05247	4.72e-78	8.95e-76	high	protein_coding	***	Carbonic anhydrase	alpha-type carbonic anhydrase; EC_4.2 carbon-oxygen lyase	photosynthesis; enzyme classification	GO:0004089,GO:0008270,GO:0016829	PF00194	IPR001148,IPR001148
HORVU.MOREX.r3.7HG0669360	12.6429	4.16386	1.69e-30	8.65e-29	high	protein_coding	*-*	Jasmonate zim-domain protein	tify domain containing protein	no mercator4 annotation	NA	PF09425,PF06200	IPR018467,IPR010399
HORVU.MOREX.r3.4HG0394410	12.6423	4.16325	2.08e-37	1.35e-35	high	protein_coding	*-*	basic helix-loop-helix (bHLH) DNA-binding superfamily protein	bHLH class-IVa transcription factor	rna biosynthesis	NA	PF00010	IPR011598,IPR011598
HORVU.MOREX.r3.3HG0273730	12.641	4.16452	1.87e-83	4.02e-81	low	non_coding	***	Cytochrome P450	EC_1.14 oxidoreductase acting on paired donor with incorporation or reduction of molecular oxygen	enzyme classification	GO:0004497,GO:0005506,GO:0016020,GO:0016021,GO:0016491,GO:0016705,GO:0020037,GO:0046872,GO:0055114	PF00067	IPR001128,IPR001128
HORVU.MOREX.r3.6HG0555010	12.6276	7.93275	3.63e-152	4.17e-149	low	protein_coding	--*	RPM1-interacting protein 4 (RIN4) family protein	ribonuclease hii	no mercator4 annotation	NA	NA	NA
HORVU.MOREX.r3.2HG0182020	12.6218	5.79033	1.55e-61	1.96e-59	high	protein_coding	***	Phenylalanine ammonia-lyase	phenylalanine ammonia lyase *(PAL); EC_4.3 carbon-nitrogen lyase	secondary metabolism; enzyme classification	GO:0003824,GO:0005737,GO:0006559,GO:0009698,GO:0009800,GO:0016829,GO:0016841,GO:0045548	PF00221	IPR005922,IPR008948,IPR001106
HORVU.MOREX.r3.2HG0114020	12.6186	4.13952	2e-37	1.29e-35	high	protein_coding	***	Calcium-dependent lipid-binding (CaLB domain) family protein	c2 domain containing protein	no mercator4 annotation	NA	PF00168	IPR000008,IPR000008
HORVU.MOREX.r3.6HG0574110	12.6148	4.13531	5.34e-34	3.06e-32	high	protein_coding	***	U-box domain-containing family protein	E3 ubiquitin ligase	protein homeostasis	GO:0004842,GO:0016567	PF04564	IPR016024,IPR003613
HORVU.MOREX.r3.4HG0351880	12.6128	4.13343	5.66e-31	2.96e-29	high	protein_coding	***	Peroxidase	EC_1.11 oxidoreductase acting on peroxide as acceptor	enzyme classification	GO:0004601,GO:0005576,GO:0006979,GO:0016491,GO:0020037,GO:0042744,GO:0046872,GO:0055114,GO:0098869	PF00141	IPR002016,IPR010255
HORVU.MOREX.r3.2HG0182990	12.6115	4.13454	1.17e-87	2.73e-85	high	protein_coding	***	UDP-glycosyltransferase	EC_2.4 glycosyltransferase	enzyme classification	GO:0008152,GO:0016740,GO:0016758	PF00201	IPR002213
HORVU.MOREX.r3.6HG0610230	12.602	5.7654	1.07e-68	1.64e-66	high	protein_coding	***	Eukaryotic aspartyl protease family protein, putative	Pepsin-type protease	protein homeostasis	GO:0004190,GO:0006508,GO:0008233,GO:0016787	PF14543,PF14541	IPR021109,IPR032861,IPR032799
HORVU.MOREX.r3.1HG0088760	12.5976	6.5078	7.47e-72	1.24e-69	high	protein_coding	***	WRKY transcription factor	transcription factor *(WRKY)	rna biosynthesis	GO:0003677,GO:0003700,GO:0005634,GO:0006351,GO:0006355,GO:0043565	PF03106	IPR003657,IPR003657
HORVU.MOREX.r3.1HG0079530	12.5928	4.11399	3.24e-43	2.52e-41	high	protein_coding	***	Protein kinase-like	EC_2.7 transferase transferring phosphorus-containing group	enzyme classification	GO:0000166,GO:0004672,GO:0004674,GO:0005524,GO:0005737,GO:0006468,GO:0007346,GO:0016301,GO:0016310,GO:0023014,GO:0031098,GO:0032147	PF00069	IPR011009,IPR000719
HORVU.MOREX.r3.4HG0394900	12.5923	4.11361	2.33e-52	2.33e-50	high	protein_coding	--*	squamosa promoter binding protein-like 7	channel component *(MCU) of MCU calcium uniporter complex	solute transport	NA	NA	NA
HORVU.MOREX.r3.3HG0237670	12.5897	6.99108	6.51e-104	2.25e-101	high	protein_coding	***	Heat-shock protein, putative	class-C-II small heat-shock-responsive protein	protein homeostasis	NA	PF00011	IPR008978,IPR002068
HORVU.MOREX.r3.5HG0484220	12.5826	4.10533	2.16e-78	4.14e-76	high	protein_coding	***	2-oxoglutarate (2OG) and Fe(II)-dependent oxygenase superfamily protein	EC_1.14 oxidoreductase acting on paired donor with incorporation or reduction of molecular oxygen	enzyme classification	GO:0016491,GO:0046872,GO:0055114	PF14226,PF03171	IPR026992,IPR005123
HORVU.MOREX.r3.4HG0393690	12.5781	9.73208	1.69e-184	4.17e-181	high	protein_coding	***	Glutamate decarboxylase	glutamate decarboxylase *(GAD)	amino acid metabolism	GO:0003824,GO:0004351,GO:0006536,GO:0016829,GO:0016831,GO:0019752,GO:0030170	PF00282	IPR015424,IPR002129,IPR010107
HORVU.MOREX.r3.6HG0600200	12.5478	5.71114	5.4e-68	8.22e-66	high	protein_coding	*-*	Ethylene-responsive transcription factor, putative	subgroup ERF-IX transcription factor	rna biosynthesis	GO:0003677,GO:0003700,GO:0005634,GO:0006351,GO:0006355	PF00847	IPR001471,IPR016177
HORVU.MOREX.r3.2HG0107270	12.5431	4.0638	2.25e-43	1.76e-41	low	non_coding	***	Cytochrome P450 family protein, expressed	EC_1.14 oxidoreductase acting on paired donor with incorporation or reduction of molecular oxygen	enzyme classification	GO:0004497,GO:0005506,GO:0016020,GO:0016491,GO:0016705,GO:0016709,GO:0020037,GO:0044550,GO:0046872,GO:0055114	PF00067	IPR001128,IPR001128
HORVU.MOREX.r3.2HG0198490	12.5104	4.03093	1.69e-40	1.2e-38	high	protein_coding	***	U-box domain-containing protein	E3 ubiquitin ligase	protein homeostasis	GO:0004842,GO:0016567	PF00514,PF04564	IPR000225,IPR016024,IPR003613
HORVU.MOREX.r3.3HG0287060	12.5078	4.0307	1.12e-72	1.9e-70	high	protein_coding	***	Glycosyltransferase	EC_2.4 glycosyltransferase	enzyme classification	GO:0008152,GO:0016740,GO:0016757,GO:0016758	PF00201	IPR002213
HORVU.MOREX.r3.2HG0122480	12.5033	4.0255	5.79e-81	1.17e-78	high	protein_coding	***	Glycosyltransferase	EC_2.4 glycosyltransferase	enzyme classification	NA	PF00201	IPR002213
HORVU.MOREX.r3.1HG0058930	12.4837	4.00504	3.42e-60	4.1e-58	high	protein_coding	***	DUF4228 domain protein	duf 4228 domain protein	no mercator4 annotation	NA	PF14009	IPR025322
HORVU.MOREX.r3.6HG0549860	12.4724	3.99197	9.92e-38	6.45e-36	high	protein_coding	***	Inhibitor protein	PR6 protease inhibitor	protein homeostasis	GO:0004867,GO:0009611,GO:0010951	PF00280	IPR000864,IPR000864
HORVU.MOREX.r3.7HG0670350	12.4715	5.6347	8.5e-68	1.28e-65	high	protein_coding	***	Plastid movement impaired protein	tify domain containing protein	no mercator4 annotation	NA	PF14009	IPR025322
HORVU.MOREX.r3.7HG0714390	12.4559	3.97636	3.71e-41	2.67e-39	high	protein_coding	***	Chitinase	2S globulin seed storage protein	protein homeostasis	GO:0004553,GO:0005975,GO:0008152,GO:0016787,GO:0016798	PF00704	IPR017853,IPR001223
HORVU.MOREX.r3.6HG0627720	12.4452	3.96743	2.01e-84	4.37e-82	high	protein_coding	*-*	Receptor-like protein kinase	WAK/WAKL protein kinase; EC_2.7 transferase transferring phosphorus-containing group	protein modification; enzyme classification	GO:0000166,GO:0004672,GO:0004674,GO:0005524,GO:0005576,GO:0005886,GO:0006468,GO:0016020,GO:0016021,GO:0016301,GO:0016310,GO:0016740,GO:0019199	PF13947,PF00069	IPR011009,IPR025287,IPR000719
HORVU.MOREX.r3.7HG0745670	12.429	3.94787	1.74e-26	7.58e-25	high	protein_coding	***	Endoplasmic reticulum metallopeptidase 1	carboxypeptidase	protein homeostasis	GO:0016020,GO:0016021	PF04389	IPR007484
HORVU.MOREX.r3.5HG0498820	12.4157	3.93741	6.69e-73	1.14e-70	high	protein_coding	***	Late embryogenesis abundant (LEA) hydroxyproline-rich glycoprotein family	lea 2 domain containing protein	no mercator4 annotation	NA	PF03168	IPR004864
HORVU.MOREX.r3.4HG0347710	12.4037	3.92263	7.6e-33	4.22e-31	low	protein_coding	--*	Tumor necrosis factor receptor superfamily member 3	not classified	no mercator4 annotation	GO:0005031,GO:0005515,GO:0005794,GO:0005886,GO:0005887,GO:0006915,GO:0006954,GO:0006955,GO:0007165,GO:0007275,GO:0016020,GO:0016021,GO:0016032,GO:0031625,GO:0032496,GO:0033209,GO:0042127,GO:0042802,GO:0043011,GO:0043123,GO:0046330,GO:0048534,GO:0071260,GO:2001238	NA	NA
HORVU.MOREX.r3.7HG0683070	12.4016	5.5655	9.37e-100	2.88e-97	high	protein_coding	***	RPM1-interacting protein 4	regulatory factor *(RIN4) guarded by RPM1/RPS2 activities	external stimuli response	NA	PF05627	IPR008700
HORVU.MOREX.r3.5HG0438880	12.391	3.91124	3.23e-53	3.31e-51	high	protein_coding	***	Zinc finger protein, putative	ZAT transcription factor	rna biosynthesis	GO:0003676	PF13912,PF13912	IPR007087,IPR007087
HORVU.MOREX.r3.1HG0092850	12.3898	7.15871	3.43e-167	6.36e-164	high	protein_coding	***	S-type anion channel	anion channel *(SLAC)	solute transport	GO:0005623,GO:0006873,GO:0008308,GO:0015698,GO:0016020,GO:0016021,GO:0055085	PF03595	IPR004695
HORVU.MOREX.r3.2HG0211940	12.3641	3.88441	1.51e-55	1.64e-53	high	protein_coding	***	Cysteine proteinase	Papain-type subclass RD21/XCP thiol protease; EC_3.4 hydrolase acting on peptide bond (peptidase)	protein homeostasis; enzyme classification	GO:0006508,GO:0008233,GO:0008234,GO:0016787	PF00396,PF00112,PF08246	IPR000118,IPR000668,IPR013201
HORVU.MOREX.r3.3HG0288710	12.3581	3.87639	1.26e-30	6.47e-29	high	protein_coding	***	GDSL esterase/lipase	EC_3.1 hydrolase acting on ester bond	enzyme classification	GO:0016788	PF00657	IPR001087
HORVU.MOREX.r3.7HG0659530	12.3423	3.86333	1.91e-71	3.13e-69	high	protein_coding	***	Leucoanthocyanidin reductase	epimerase domain containing protein	no mercator4 annotation	GO:0003824,GO:0050662	IPR016040
HORVU.MOREX.r3.6HG0596410	12.3343	3.85387	5.41e-45	4.36e-43	high	protein_coding	***	MYB	MYB class-R2R3 subgroup-2 transcription factor	rna biosynthesis	GO:0003677	PF00249,PF00249	IPR001005,IPR001005,IPR009057
HORVU.MOREX.r3.3HG0291870	12.3033	5.46739	7.11e-113	2.99e-110	high	protein_coding	***	Peroxidase	EC_1.11 oxidoreductase acting on peroxide as acceptor	enzyme classification	GO:0004601,GO:0005576,GO:0006979,GO:0016491,GO:0020037,GO:0042744,GO:0046872,GO:0055114,GO:0098869	PF00141	IPR002016,IPR010255
HORVU.MOREX.r3.3HG0287070	12.2939	3.81622	1.37e-64	1.86e-62	high	protein_coding	***	Glycosyltransferase	EC_2.4 glycosyltransferase	enzyme classification	GO:0008152,GO:0016740,GO:0016757,GO:0016758	PF00201	IPR002213
HORVU.MOREX.r3.6HG0604390	12.2938	7.05904	2.39e-121	1.23e-118	high	protein_coding	***	RING finger protein	ring type domain containing protein	no mercator4 annotation	NA	PF13639	IPR001841
HORVU.MOREX.r3.5HG0513630	12.2835	3.80392	3.26e-50	3.07e-48	high	protein_coding	***	Lectin receptor kinase	L-Lectin protein kinase; EC_2.7 transferase transferring phosphorus-containing group	protein modification; enzyme classification	GO:0004672,GO:0005524,GO:0006468,GO:0016020,GO:0016021,GO:0016301,GO:0016310,GO:0030246	PF00139,PF00069	IPR001220,IPR013320,IPR011009,IPR000719
HORVU.MOREX.r3.1HG0092800	12.2756	3.79241	1.12e-25	4.74e-24	low	protein_coding	--*	Eukaryotic translation initiation factor 5A	lea 2 domain containing protein	no mercator4 annotation	GO:0003723,GO:0003746,GO:0006412,GO:0006452,GO:0043022,GO:0045901,GO:0045905	NA	NA
HORVU.MOREX.r3.6HG0619410	12.2406	3.76122	6.78e-70	1.07e-67	high	protein_coding	***	Flavonol synthase	flavonol synthase *(FLS); EC_1.14 oxidoreductase acting on paired donor with incorporation or reduction of molecular oxygen	secondary metabolism; enzyme classification	GO:0016491,GO:0045431,GO:0046872,GO:0051555,GO:0055114	PF03171,PF14226	IPR005123,IPR026992
HORVU.MOREX.r3.3HG0311610	12.2377	3.75865	1.02e-74	1.79e-72	high	protein_coding	***	Glutathione S-transferase	class tau glutathione S-transferase	redox homeostasis	GO:0016740	PF02798	IPR004045,IPR010987,IPR012336
HORVU.MOREX.r3.1HG0059680	12.234	3.75597	8.73e-59	1.01e-56	high	protein_coding	***	Eukaryotic peptide chain release factor subunit 1-1	translation termination factor *(eRF1)	rna processing	GO:0003747,GO:0005737,GO:0006415	PF03465,PF03464,PF03463	IPR029064,IPR005142,IPR004403,IPR005141,IPR005140,IPR024049
HORVU.MOREX.r3.5HG0528570	12.2314	3.74863	2.01e-31	1.07e-29	high	protein_coding	***	Protein PLANT CADMIUM RESISTANCE 2	cell number regulator protein	no mercator4 annotation	GO:0016020,GO:0016021	PF04749	IPR006461,IPR006461
HORVU.MOREX.r3.5HG0516710	12.2269	6.63526	5.5e-141	4.94e-138	high	protein_coding	***	Glutathione-S-transferase	class tau glutathione S-transferase	redox homeostasis	GO:0016740	PF13417	IPR004045,IPR012336,IPR010987
HORVU.MOREX.r3.7HG0740660	12.2003	3.71716	1.2e-26	5.28e-25	high	protein_coding	*-*	Receptor-like kinase	RLCK-XV receptor-like protein kinase; EC_2.7 transferase transferring phosphorus-containing group	protein modification; enzyme classification	GO:0004672,GO:0005524,GO:0006468,GO:0016020,GO:0016021,GO:0016301,GO:0016310	PF07714	IPR001245,IPR011009
HORVU.MOREX.r3.4HG0333180	12.187	3.70728	1.97e-66	2.85e-64	high	protein_coding	***	Glucan endo-1,3-beta-glucosidase, putative	EC_3.2 glycosylase	enzyme classification	GO:0004553,GO:0005975,GO:0008152,GO:0016787,GO:0016798,GO:0042973	PF07983,PF00332	IPR017853,IPR012946,IPR000490
HORVU.MOREX.r3.2HG0180820	12.1812	6.09528	1.55e-118	7.69e-116	high	protein_coding	***	Ammonium transporter	ammonium transporter *(AMT1)	solute transport	GO:0008519,GO:0015696,GO:0016020,GO:0016021,GO:0072488	PF00909	IPR001905,IPR024041,IPR024041
HORVU.MOREX.r3.2HG0111820	12.1747	7.23231	1.33e-164	2.22e-161	high	protein_coding	*-*	extra-large G-like protein, putative (DUF3133)	zinc ribbon 12 domain containing protein	no mercator4 annotation	NA	PF11331	IPR021480
HORVU.MOREX.r3.6HG0557290	12.1699	3.68765	6.93e-41	4.96e-39	high	protein_coding	***	F-box plant-like protein, putative	inositol oxygenase	no mercator4 annotation	GO:0016020,GO:0016021	PF14476	IPR027949
HORVU.MOREX.r3.7HG0642300	12.1532	3.6719	4.04e-39	2.75e-37	high	protein_coding	***	DUF674 family protein	abhydrolase 3 domain containing protein	no mercator4 annotation	NA	PF05056,PF05056	IPR007750,IPR007750
HORVU.MOREX.r3.7HG0723240	12.1426	6.054	3.69e-102	1.22e-99	high	protein_coding	***	TMV response-related protein	tmv response protein	no mercator4 annotation	NA	PF14009	IPR025322
HORVU.MOREX.r3.1HG0086800	12.1356	7.81468	1.92e-62	2.46e-60	high	protein_coding	***	Pirin-like protein	transcriptional co-regulator *(PRN1)	rna biosynthesis	NA	PF02678,PF05726	IPR003829,IPR008778,IPR011051
HORVU.MOREX.r3.3HG0306860	12.1239	3.64419	2.8e-79	5.51e-77	high	protein_coding	*-*	Ethylene-responsive transcription factor	subgroup ERF-II transcription factor *(ERF19/20)	rna biosynthesis	GO:0003677,GO:0003700,GO:0005634,GO:0006351,GO:0006355	PF00847	IPR016177,IPR001471
HORVU.MOREX.r3.2HG0182090	12.1128	3.62924	1.99e-33	1.12e-31	high	protein_coding	***	Phenylalanine ammonia-lyase	phenylalanine ammonia lyase *(PAL); EC_4.3 carbon-nitrogen lyase	secondary metabolism; enzyme classification	GO:0003824,GO:0005737,GO:0006559,GO:0009698,GO:0009800,GO:0016829,GO:0016841,GO:0045548	NA	NA
HORVU.MOREX.r3.6HG0561150	12.1066	3.62455	2.97e-44	2.36e-42	high	protein_coding	***	Leucine-rich repeat receptor-like protein kinase family protein	lrrnt 2 domain containing protein	no mercator4 annotation	NA	PF08263,PF00560,PF13855	IPR013210,IPR001611,IPR032675,IPR001611,IPR032675
HORVU.MOREX.r3.3HG0286140	12.0932	3.61169	9.92e-48	8.72e-46	high	protein_coding	***	Pollen Ole e 1 allergen/extensin	non classical arabinogalactan protein	no mercator4 annotation	NA	NA	NA
HORVU.MOREX.r3.1HG0020440	12.0853	3.6037	3.36e-54	3.54e-52	high	protein_coding	***	Kinase family protein	RLCK-VIIa receptor-like protein kinase; EC_2.7 transferase transferring phosphorus-containing group	protein modification; enzyme classification	GO:0004672,GO:0004675,GO:0005524,GO:0005886,GO:0006468,GO:0007166,GO:0007178,GO:0016301,GO:0016310	PF07714	IPR011009,IPR001245
HORVU.MOREX.r3.2HG0160560	12.0715	7.38011	1.88e-116	8.59e-114	high	protein_coding	***	Peptidylprolyl isomerase	peptidyl-prolyl cis-trans isomerase *(ROF); phosphoinositide signalling effector *(ROF)	protein modification; multi-process regulation	GO:0000413,GO:0003755,GO:0016853	PF00515,PF00254,PF00254,PF00254	IPR001440,IPR001179,IPR001179,IPR001179,IPR011990
HORVU.MOREX.r3.5HG0482390	12.0672	8.32186	7.15e-185	1.83e-181	high	protein_coding	***	Tetraspanin family protein	regulatory protein *(TET8/9) of extracellular vesicle trafficking	vesicle trafficking	GO:0016020,GO:0016021	PF00335	IPR018499
HORVU.MOREX.r3.1HG0077000	12.0605	3.57881	1.5e-54	1.59e-52	high	protein_coding	*-*	Receptor-like protein kinase	WAK/WAKL protein kinase; EC_2.7 transferase transferring phosphorus-containing group	protein modification; enzyme classification	GO:0000166,GO:0004672,GO:0004674,GO:0005524,GO:0005576,GO:0005886,GO:0006468,GO:0016020,GO:0016021,GO:0016301,GO:0016310,GO:0016740,GO:0019199	PF13947,PF07714,PF07645	IPR025287,IPR011009,IPR001245,IPR001881
HORVU.MOREX.r3.2HG0196990	12.0584	3.57883	2.76e-70	4.37e-68	high	protein_coding	***	Methyl esterase	ab hydrolase domain containing protein	no mercator4 annotation	NA	PF12697	IPR000073,IPR029058
HORVU.MOREX.r3.3HG0227010	12.0574	3.57449	5.97e-43	4.59e-41	high	protein_coding	--*	Non-canonical purine NTP pyrophosphatase	not classified	no mercator4 annotation	GO:0000166,GO:0009117,GO:0009143,GO:0016787,GO:0017111,GO:0046872,GO:0047429	NA	NA
HORVU.MOREX.r3.4HG0400950	12.0565	7.56272	2.53e-189	7.94e-186	high	protein_coding	***	3-hydroxybenzoate 6-hydroxylase 1	EC_1.14 oxidoreductase acting on paired donor with incorporation or reduction of molecular oxygen	enzyme classification	GO:0071949	PF01494	IPR002938,IPR023753,IPR023753
HORVU.MOREX.r3.3HG0294630	12.0529	3.57117	1.24e-52	1.25e-50	high	protein_coding	***	DUF4228 domain protein	porphobilinogen deaminase	no mercator4 annotation	NA	NA	NA
HORVU.MOREX.r3.3HG0287850	12.0515	7.55964	4.8e-198	1.96e-194	high	protein_coding	***	Receptor-like protein kinase	SCREW peptide receptor *(NUT); LRR-XV protein kinase; EC_2.7 transferase transferring phosphorus-containing group	phytohormone action; protein modification; enzyme classification	GO:0000166,GO:0004672,GO:0004674,GO:0005524,GO:0006468,GO:0016020,GO:0016021,GO:0016301,GO:0016310,GO:0016740	PF07714,PF08263,PF13855,PF13855,PF13855,PF13855	IPR001245,IPR013210,IPR032675,IPR011009,IPR001611,IPR001611,IPR001611,IPR001611,IPR032675
HORVU.MOREX.r3.2HG0099170	12.0408	3.56067	1.77e-77	3.29e-75	high	protein_coding	***	12-oxophytodienoate reductase-like protein	4,5-didehydro-jasmonic acid reductase *(OPR2); EC_1.3 oxidoreductase acting on CH-CH group of donor	phytohormone action; enzyme classification	GO:0003824,GO:0010181,GO:0016491,GO:0055114	PF00724	IPR001155
HORVU.MOREX.r3.5HG0487030	12.0224	3.54136	1.46e-62	1.88e-60	high	protein_coding	***	Alpha/beta-Hydrolases superfamily protein, putative	abhydrolase 3 domain containing protein	no mercator4 annotation	GO:0008152,GO:0016787	PF07859	IPR013094,IPR029058
HORVU.MOREX.r3.1HG0079980	12.0102	3.52866	2.46e-61	3.05e-59	high	protein_coding	***	Late embryogenesis abundant protein	late embryogenesis abundant protein	no mercator4 annotation	NA	NA	NA
HORVU.MOREX.r3.4HG0345780	11.9737	3.49259	2.81e-62	3.6e-60	high	protein_coding	***	Fusarium resistance orphan protein	not classified	no mercator4 annotation	NA	NA	NA
HORVU.MOREX.r3.1HG0054510	11.9729	3.49079	2.9e-56	3.2e-54	high	protein_coding	***	Protein PLASTID MOVEMENT IMPAIRED 1	actin stability factor *(PMI1)	cytoskeleton organisation	NA	PF10358	IPR019448
HORVU.MOREX.r3.7HG0718770	11.9571	3.47375	2.4e-43	1.87e-41	high	protein_coding	***	FAD-binding Berberine family protein	EC_1.1 oxidoreductase acting on CH-OH group of donor	enzyme classification	GO:0003824,GO:0016491,GO:0016614,GO:0050660,GO:0055114	PF08031,PF01565	IPR012951,IPR016166,IPR006094
HORVU.MOREX.r3.1HG0091390	11.9524	5.87055	1.73e-77	3.22e-75	high	protein_coding	***	Calmodulin	calcium sensor *(CML)	multi-process regulation	GO:0005509	PF13499,PF13499	IPR011992,IPR002048,IPR002048
HORVU.MOREX.r3.7HG0644010	11.9462	3.46041	4.19e-27	1.88e-25	high	protein_coding	***	Seed maturation protein	late embryogenesis abundant protein	no mercator4 annotation	GO:0009793	PF03760	IPR005513
HORVU.MOREX.r3.2HG0163880	11.9424	8.18899	2.11e-117	9.94e-115	high	protein_coding	--*	Jasmonate zim-domain protein	co-regulator component *(TIFY9) of JAZ-TPR transcriptional repressor complexes	rna biosynthesis	NA	PF09425,PF06200	IPR018467,IPR010399
HORVU.MOREX.r3.6HG0620720	11.9408	6.35223	8.02e-40	5.58e-38	high	protein_coding	***	Ribonuclease	T2-type RNase *(RNS)	rna processing	GO:0003723,GO:0033897,GO:0090502	PF00445	IPR001568,IPR001568
HORVU.MOREX.r3.6HG0575440	11.9321	3.45142	6.95e-72	1.15e-69	low	protein_coding	--*	RNA-directed DNA polymerase (reverse transcriptase)-related family protein	zf rvt domain containing protein	no mercator4 annotation	NA	PF13966	IPR026960
HORVU.MOREX.r3.1HG0082960	11.9232	3.43597	5.13e-24	2.01e-22	high	protein_coding	***	Alcohol dehydrogenase	alcohol dehydrogenase *(ADH)	carbohydrate metabolism	GO:0008270,GO:0016491,GO:0046872,GO:0055114	PF08240,PF00107	IPR011032,IPR013154,IPR011032,IPR016040,IPR013149
HORVU.MOREX.r3.5HG0491470	11.9206	3.43922	7.75e-73	1.31e-70	high	protein_coding	***	DUF4228 domain protein	hth type transcriptional regulator	no mercator4 annotation	NA	PF14009	IPR025322
HORVU.MOREX.r3.4HG0404850	11.9184	5.08742	1.06e-33	5.99e-32	high	protein_coding	***	Kinase-like protein	RLCK-VIIa receptor-like protein kinase; protein kinase *(RIPK) targeted to RIN4; EC_2.7 transferase transferring phosphorus-containing group	protein modification; external stimuli response; enzyme classification	GO:0004672,GO:0004675,GO:0005524,GO:0005886,GO:0006468,GO:0007166,GO:0007178,GO:0016301,GO:0016310	PF07714	IPR011009,IPR001245
HORVU.MOREX.r3.3HG0305440	11.9155	3.4312	8.55e-31	4.44e-29	high	protein_coding	***	Late embryogenesis abundant protein	late embryogenesis abundant protein	no mercator4 annotation	GO:0006950	PF03242	IPR004926
HORVU.MOREX.r3.6HG0628340	11.9082	5.07107	3.95e-91	9.8e-89	high	protein_coding	***	U-box domain-containing family protein	E3 ubiquitin ligase	protein homeostasis	GO:0004842,GO:0016567	PF04564	IPR016024,IPR003613
HORVU.MOREX.r3.3HG0295310	11.9063	3.42017	4.81e-30	2.41e-28	high	protein_coding	***	Auxin efflux carrier component	auxin transporter *(PIN); auxin efflux transporter *(PIN)	phytohormone action; solute transport	GO:0009734,GO:0016020,GO:0016021,GO:0055085	PF03547,PF03547	IPR004776,IPR004776
HORVU.MOREX.r3.1HG0057840	11.9056	3.4213	1.28e-29	6.33e-28	low	plastid_related	***	Phospholipase a1-chloroplastic-like	phospholipase-A1 *(PC-PLA1)	lipid metabolism	GO:0006629,GO:0016787	PF01764	IPR029058,IPR002921
HORVU.MOREX.r3.3HG0309080	11.8919	3.40861	1.84e-50	1.75e-48	high	protein_coding	***	MYB transcription factor	MYB class-R2R3 subgroup-19/20 transcription factor	rna biosynthesis	GO:0003677	PF00249,PF00249	IPR001005,IPR001005,IPR009057
HORVU.MOREX.r3.2HG0200920	11.8835	3.39467	7.51e-17	2.07e-15	high	protein_coding	***	Agmatine coumaroyltransferase-2	EC_2.3 acyltransferase	enzyme classification	GO:0016740,GO:0016747	PF02458	IPR003480
HORVU.MOREX.r3.4HG0338770	11.8815	8.84071	9.86e-129	6.15e-126	high	protein_coding	***	basic helix-loop-helix (bHLH) DNA-binding superfamily protein	bHLH class-IVa transcription factor	rna biosynthesis	NA	PF00010	IPR011598,IPR011598
HORVU.MOREX.r3.6HG0557700	11.8785	3.39469	5.2e-47	4.45e-45	high	protein_coding	*-*	Receptor-like protein kinase	WAK/WAKL protein kinase; EC_2.7 transferase transferring phosphorus-containing group	protein modification; enzyme classification	GO:0000166,GO:0004672,GO:0004674,GO:0005524,GO:0005576,GO:0005886,GO:0006468,GO:0016020,GO:0016021,GO:0016301,GO:0016310,GO:0016740,GO:0019199	PF07645,PF13947,PF07714	IPR001881,IPR025287,IPR011009,IPR001245
HORVU.MOREX.r3.1HG0083140	11.8704	6.63611	1.23e-129	7.85e-127	high	protein_coding	***	Ethylene-responsive transcription factor	subgroup ERF-X transcription factor	rna biosynthesis	GO:0003677,GO:0003700,GO:0005634,GO:0006351,GO:0006355	PF00847	IPR016177,IPR001471
HORVU.MOREX.r3.3HG0242340	11.8691	3.38762	7.97e-54	8.34e-52	high	protein_coding	***	Transcription factor ASG4	arath protein reveille	no mercator4 annotation	GO:0003677,GO:0005634,GO:0006351,GO:0006355	NA	NA
HORVU.MOREX.r3.6HG0628400	11.8663	3.38361	2.22e-48	1.98e-46	high	protein_coding	***	U-box domain-containing family protein	E3 ubiquitin ligase	protein homeostasis	GO:0004842,GO:0016567	PF04564	IPR016024,IPR003613
HORVU.MOREX.r3.4HG0340030	11.863	3.37838	1.54e-41	1.13e-39	high	protein_coding	--*	beta-fructofuranosidase 5	rnase h type domain containing protein	no mercator4 annotation	NA	NA	NA
HORVU.MOREX.r3.1HG0014590	11.8556	3.37052	3.09e-31	1.63e-29	high	protein_coding	***	3-oxo-5-alpha-steroid 4-dehydrogenase family protein	EC_1.3 oxidoreductase acting on CH-CH group of donor	enzyme classification	GO:0005737,GO:0006629,GO:0016020,GO:0016021,GO:0016627,GO:0055114	PF02544	IPR001104
HORVU.MOREX.r3.2HG0190150	11.8331	8.8672	2.92e-191	9.93e-188	low	protein_coding	--*	RNA-directed RNA polymerase	subgroup ERF-IX transcription factor	rna biosynthesis	GO:0001172,GO:0003968,GO:0016740,GO:0016779	NA	NA
HORVU.MOREX.r3.6HG0591940	11.8234	6.88183	4.74e-97	1.31e-94	low	protein_coding	--*	Zinc finger protein ubi-d4 B	sh domain containing protein 17	no mercator4 annotation	GO:0003676,GO:0005634,GO:0005737,GO:0006351,GO:0006355,GO:0006915,GO:0046872	NA	NA
HORVU.MOREX.r3.5HG0429040	11.8191	4.98113	1.42e-67	2.13e-65	high	protein_coding	***	VQ motif family protein	regulatory protein *(VQ9) of WRKY transcription factor activity; regulatory protein *(VQ12) of WRKY transcription factor activity	rna biosynthesis	NA	PF05678	IPR008889
HORVU.MOREX.r3.3HG0294650	11.8142	3.33201	5.23e-65	7.19e-63	high	protein_coding	--*	Iron-sulfur cluster repair protein YtfE	porphobilinogen deaminase	no mercator4 annotation	GO:0005737,GO:0006950,GO:0030091,GO:0046872	NA	NA
HORVU.MOREX.r3.4HG0379080	11.8102	3.32302	2.67e-25	1.11e-23	high	protein_coding	***	Acid phosphatase 1	acid phosphatase storage protein	protein homeostasis	GO:0003993,GO:0016311	PF03767	IPR023214,IPR010028,IPR005519
HORVU.MOREX.r3.5HG0485130	11.8057	3.31976	4.04e-27	1.82e-25	high	protein_coding	***	Transmembrane protein 45B	transmembrane protein 45a	no mercator4 annotation	GO:0016020,GO:0016021	PF04819	IPR006904
HORVU.MOREX.r3.5HG0522100	11.8044	3.32081	1.59e-53	1.65e-51	high	protein_coding	***	Germin-like protein	germin protein subfamily member	no mercator4 annotation	GO:0005576,GO:0030145,GO:0045735,GO:0046872	PF00190	IPR011051,IPR006045
HORVU.MOREX.r3.6HG0575420	11.7988	3.31611	3.57e-63	4.71e-61	low	protein_coding	*-*	LINE-1 reverse transcriptase like	reverse transcriptase domain containing protein	no mercator4 annotation	GO:0003964,GO:0006278,GO:0016787	PF00078	IPR000477
HORVU.MOREX.r3.3HG0300580	11.7944	7.91526	1.05e-84	2.3e-82	high	protein_coding	***	Glucan endo-1,3-beta-glucosidase, putative	EC_3.2 glycosylase	enzyme classification	GO:0004553,GO:0005975,GO:0008152,GO:0016787,GO:0016798,GO:0042973	PF00332	IPR017853,IPR000490
HORVU.MOREX.r3.7HG0744940	11.787	3.30261	2.32e-48	2.07e-46	high	protein_coding	***	Calcium-binding protein	calcium sensor *(CML)	multi-process regulation	GO:0005509	PF13833,PF13833	IPR002048,IPR002048,IPR011992
HORVU.MOREX.r3.2HG0112960	11.7848	5.70106	1.74e-106	6.42e-104	high	protein_coding	*-*	Ethylene-responsive transcription factor	subgroup ERF-VII transcription factor; transcription factor component *(HRE/RAP2-12) of oxygen-sensor activity	rna biosynthesis; external stimuli response	GO:0003677,GO:0003700,GO:0005634,GO:0006351,GO:0006355	PF00847	IPR016177,IPR001471
HORVU.MOREX.r3.1HG0084760	11.7801	3.29566	1.24e-45	1.02e-43	high	protein_coding	*-*	Myb transcription factor	MYB class-R2R3 subgroup-14 transcription factor	rna biosynthesis	GO:0003677	PF00249,PF00249	IPR009057,IPR001005,IPR001005
HORVU.MOREX.r3.7HG0660340	11.7691	3.28375	9.89e-31	5.12e-29	low	protein_coding	--*	O-acetyl-ADP-ribose deacetylase	not classified	no mercator4 annotation	GO:0016787	NA	NA
HORVU.MOREX.r3.3HG0290310	11.7637	3.27718	2.36e-34	1.37e-32	high	protein_coding	--*	Protein TIC 214	thioredoxin domain containing protein	no mercator4 annotation	GO:0009507,GO:0009528,GO:0009536,GO:0009706,GO:0015031,GO:0016020,GO:0016021	NA	NA
HORVU.MOREX.r3.3HG0294690	11.7589	3.2731	3e-35	1.8e-33	high	protein_coding	***	Disulfide isomerase	nucleoredoxin *(NRX); EC_1.8 oxidoreductase acting on sulfur group of donor	redox homeostasis; enzyme classification	GO:0005623,GO:0016853,GO:0045454	PF03107,PF13905,PF13905	IPR012336,IPR004146,IPR012336,IPR012336,IPR012336
HORVU.MOREX.r3.3HG0318720	11.7553	7.26388	1.58e-98	4.65e-96	high	protein_coding	***	Cytokinin oxidase/dehydrogenase	cytokinin dehydrogenase *(CKX); EC_1.5 oxidoreductase acting on CH-NH group of donor	phytohormone action; enzyme classification	GO:0003824,GO:0009690,GO:0016491,GO:0016614,GO:0019139,GO:0050660,GO:0055114	PF01565,PF09265	IPR006094,IPR016166,IPR016164,IPR015345
HORVU.MOREX.r3.4HG0346640	11.7533	3.2686	5.96e-46	4.93e-44	high	protein_coding	***	Aspartic proteinase nepenthesin-1	Pepsin-type protease; EC_3.4 hydrolase acting on peptide bond (peptidase)	protein homeostasis; enzyme classification	GO:0004190,GO:0006508	PF14543,PF14541	IPR032861,IPR032799,IPR021109
HORVU.MOREX.r3.7HG0726230	11.7501	3.26434	3.81e-40	2.68e-38	high	protein_coding	***	F-box family protein	duf 295 domain containing protein	no mercator4 annotation	NA	PF00646,PF03478	IPR001810,IPR005174,IPR001810
HORVU.MOREX.r3.5HG0516830	11.7279	4.89068	1.01e-99	3.09e-97	high	protein_coding	***	Dehydrin	dehydrin dhn	no mercator4 annotation	GO:0006950,GO:0009415	PF00257	IPR000167
HORVU.MOREX.r3.7HG0676830	11.7254	3.23986	4.24e-38	2.79e-36	high	protein_coding	***	L-gulonolactone oxidase	L-gulono-1,4-lactone oxidase *(GULLO)	redox homeostasis	GO:0003824,GO:0003885,GO:0016020,GO:0016491,GO:0016614,GO:0050660,GO:0055114	PF01565,PF04030	IPR016164,IPR010030,IPR006094,IPR007173,IPR016166
HORVU.MOREX.r3.3HG0291900	11.7247	6.80824	5.35e-44	4.24e-42	high	protein_coding	***	Peroxidase	EC_1.11 oxidoreductase acting on peroxide as acceptor	enzyme classification	GO:0004601,GO:0005576,GO:0006979,GO:0016491,GO:0020037,GO:0042744,GO:0046872,GO:0055114,GO:0098869	PF00141	IPR002016,IPR010255
HORVU.MOREX.r3.5HG0507550	11.7205	4.88272	4.11e-78	7.82e-76	high	protein_coding	***	E3 ubiquitin-protein ligase	E3 ubiquitin ligase *(NLA)	nutrient uptake	GO:0005634,GO:0016567,GO:0016874,GO:0043161,GO:0061630	PF13445	IPR027370
HORVU.MOREX.r3.5HG0487980	11.7089	3.22448	1.22e-51	1.2e-49	high	protein_coding	***	Ring finger protein, putative	RING-H2-class ATL-subclass E3 ubiquitin ligase	protein homeostasis	GO:0016020,GO:0016021	PF13639	IPR001841
HORVU.MOREX.r3.5HG0480270	11.6992	3.21474	7.78e-50	7.23e-48	low	non_coding	***	Cytochrome P450	EC_1.14 oxidoreductase acting on paired donor with incorporation or reduction of molecular oxygen	enzyme classification	GO:0004497,GO:0005506,GO:0016491,GO:0016705,GO:0020037,GO:0046872,GO:0055114	PF00067	IPR001128,IPR001128
HORVU.MOREX.r3.3HG0245610	11.6931	3.20712	9.11e-42	6.69e-40	high	protein_coding	***	Ring finger protein, putative	RING-H2-class ATL-subclass E3 ubiquitin ligase	protein homeostasis	GO:0016020,GO:0016021	PF13639	IPR001841
HORVU.MOREX.r3.1HG0068310	11.6857	3.19952	1.05e-40	7.5e-39	high	protein_coding	--*	Nuclear pore complex protein	not classified	no mercator4 annotation	NA	NA	NA
HORVU.MOREX.r3.7HG0714970	11.6848	7.67651	3.04e-109	1.19e-106	high	protein_coding	***	Multiprotein-bridging factor, putative	transcriptional co-regulator *(MBF1)	rna biosynthesis	GO:0003677,GO:0043565	PF08523,PF01381	IPR010982,IPR013729,IPR001387
HORVU.MOREX.r3.3HG0239550	11.6797	3.19427	9.8e-47	8.33e-45	high	protein_coding	***	3'-N-debenzoyl-2'-deoxytaxol N-benzoyltransferase	EC_2.3 acyltransferase	enzyme classification	GO:0016740,GO:0016747	PF02458	IPR003480
HORVU.MOREX.r3.3HG0321580	11.6756	7.18793	2.33e-95	6.28e-93	high	protein_coding	***	DUF4228 domain protein	arf gap domain	no mercator4 annotation	NA	PF14009	IPR025322
HORVU.MOREX.r3.1HG0081380	11.6753	3.18528	2.47e-20	8.18e-19	low	protein_coding	--*	transcription factor BIG PETAL P (BPE)	jasmonoyl-amino acid hydroxylase *(CYP94B); EC_1.14 oxidoreductase acting on paired donor with incorporation or reduction of molecular oxygen	phytohormone action; enzyme classification	NA	NA	NA
HORVU.MOREX.r3.1HG0063980	11.6581	3.16705	1.04e-17	2.99e-16	high	protein_coding	***	CASP-like protein	casp protein 1d1	no mercator4 annotation	NA	PF04535	IPR006702,IPR006459
HORVU.MOREX.r3.1HG0017050	11.6464	4.80774	4.61e-63	6.05e-61	high	protein_coding	***	MYB transcription factor	MYB class-R2R3 subgroup-19/20 transcription factor	rna biosynthesis	GO:0003677	PF00249,PF00249	IPR009057,IPR001005,IPR001005
HORVU.MOREX.r3.3HG0304380	11.6343	9.22394	3.94e-186	1.04e-182	high	protein_coding	***	WRKY transcription factor	transcription factor *(WRKY); transcription factor *(WRKY33)	rna biosynthesis; external stimuli response	GO:0003677,GO:0003700,GO:0005634,GO:0006351,GO:0006355,GO:0009737,GO:0009739,GO:0009753,GO:0009788,GO:0009938,GO:0043565,GO:0045893	PF03106,PF03106	IPR003657,IPR003657,IPR003657,IPR003657
HORVU.MOREX.r3.5HG0522820	11.6225	3.13499	1.59e-29	7.81e-28	high	protein_coding	*-*	Chaperonin-like RbcX protein	assembly factor involved in RuBisCo assembly *(RbcX)	photosynthesis	NA	PF02341	IPR003435
HORVU.MOREX.r3.5HG0525990	11.6173	3.13252	1.36e-50	1.31e-48	high	protein_coding	***	Zinc finger protein	ZAT transcription factor	rna biosynthesis	GO:0003676	PF13912,PF13912	IPR007087,IPR007087
HORVU.MOREX.r3.5HG0496820	11.607	3.12246	1.81e-59	2.14e-57	high	protein_coding	***	NBS-LRR disease resistance protein	disease resistance protein rpp	no mercator4 annotation	GO:0043531	PF00931	IPR002182,IPR027417,IPR032675,IPR032675
HORVU.MOREX.r3.2HG0193660	11.6031	7.45582	1.75e-187	4.93e-184	high	protein_coding	***	Ubiquinol oxidase	alternative oxidase *(AOx)	cellular respiration	GO:0009916,GO:0016020,GO:0016021,GO:0016491,GO:0046872,GO:0055114,GO:0070469,GO:0102721	PF01786	IPR002680
HORVU.MOREX.r3.5HG0524140	11.5934	3.1021	3.38e-20	1.11e-18	high	protein_coding	--*	7-cyano-7-deazaguanine synthase	not classified	no mercator4 annotation	GO:0000166,GO:0005524,GO:0008616,GO:0016874,GO:0046872	NA	NA
HORVU.MOREX.r3.2HG0127330	11.5823	3.0898	3.16e-19	9.95e-18	high	protein_coding	***	B12D protein	nadh ubiquinone reductase complex mlrq subunit	no mercator4 annotation	GO:0016020,GO:0016021	PF06522	IPR010530
HORVU.MOREX.r3.7HG0660400	11.5643	3.08023	1.82e-67	2.71e-65	high	protein_coding	***	UDP-glycosyltransferase	flavonol-3-O-rhamnosyltransferase *(UGT78D); EC_2.4 glycosyltransferase	secondary metabolism; enzyme classification	GO:0008152,GO:0016740,GO:0016758	PF00201	IPR002213
HORVU.MOREX.r3.5HG0484690	11.5619	7.05987	1.04e-58	1.2e-56	high	protein_coding	*-*	Calcium-binding family protein	calcium sensor *(CML)	multi-process regulation	GO:0005509	PF13499	IPR002048,IPR011992
HORVU.MOREX.r3.2HG0095500	11.5577	3.07176	1.26e-48	1.13e-46	high	protein_coding	***	Protein phosphatase 2c, putative	clade A phosphatase	protein modification	GO:0003824,GO:0004721,GO:0004722,GO:0006470,GO:0016787,GO:0043169,GO:0046872	PF00481,PF00481	IPR001932,IPR001932,IPR001932
HORVU.MOREX.r3.5HG0512730	11.5543	6.61584	3.25e-97	9.11e-95	high	protein_coding	***	Zinc-finger protein	ZAT transcription factor	rna biosynthesis	GO:0003676	PF13912,PF13912	IPR007087,IPR007087
HORVU.MOREX.r3.5HG0499010	11.5458	4.70748	4.58e-71	7.35e-69	high	protein_coding	***	Inactive purple acid phosphatase-like protein	metallophos domain containing protein	no mercator4 annotation	GO:0016787	PF00149	IPR029052,IPR004843
HORVU.MOREX.r3.5HG0448280	11.5317	3.04136	5.59e-23	2.09e-21	low	protein_coding	--*	Receptor-type guanylate cyclase gcy-25	expressed protein	no mercator4 annotation	GO:0000166,GO:0004383,GO:0004672,GO:0005524,GO:0005525,GO:0005886,GO:0006182,GO:0006468,GO:0007165,GO:0008074,GO:0009190,GO:0016020,GO:0016021,GO:0016829,GO:0016849,GO:0035556	NA	NA
HORVU.MOREX.r3.1HG0021970	11.5196	3.03157	5.3e-39	3.6e-37	high	protein_coding	***	1-aminocyclopropane-1-carboxylate oxidase	1-aminocyclopropane-1-carboxylate (ACC) oxidase; EC_1.14 oxidoreductase acting on paired donor with incorporation or reduction of molecular oxygen	phytohormone action; enzyme classification	GO:0016491,GO:0046872,GO:0055114	PF14226,PF03171	IPR026992,IPR005123
HORVU.MOREX.r3.5HG0497680	11.5188	4.6811	1.01e-99	3.08e-97	high	protein_coding	***	CRT-binding factor	dehydration responsive element binding protein	no mercator4 annotation	GO:0003677,GO:0003700,GO:0005634,GO:0006351,GO:0006355	PF00847	IPR016177,IPR001471
HORVU.MOREX.r3.6HG0569420	11.5105	3.02744	6.39e-46	5.28e-44	low	non_coding	--*	30S ribosomal protein S12	dnmt rfd domain containing protein	no mercator4 annotation	GO:0000049,GO:0003723,GO:0003735,GO:0005622,GO:0005840,GO:0006412,GO:0015935,GO:0019843	PF11443	IPR024553
HORVU.MOREX.r3.6HG0622710	11.5025	5.41777	2.27e-117	1.07e-114	high	protein_coding	***	Dehydrin	dehydrin dhn	no mercator4 annotation	GO:0006950,GO:0009415	PF00257,PF00257,PF00257,PF00257,PF00257,PF00257,PF00257,PF00257,PF00257	IPR000167,IPR000167,IPR000167,IPR000167,IPR000167,IPR000167,IPR000167,IPR000167,IPR000167
HORVU.MOREX.r3.7HG0715950	11.4807	6.98657	1.83e-177	3.84e-174	high	protein_coding	***	cysteine-rich/transmembrane domain A-like protein	not classified	no mercator4 annotation	NA	PF12734	IPR028144
HORVU.MOREX.r3.5HG0512640	11.4531	2.96254	2.27e-24	9.02e-23	high	protein_coding	--*	K+ uptake permease 9	cyclic pyranopterin monophosphate synthase	no mercator4 annotation	NA	NA	NA
HORVU.MOREX.r3.6HG0558330	11.4434	9.91715	4.86e-213	3.97e-209	high	protein_coding	*-*	Calcium-dependent lipid-binding domain protein	c2 domain containing protein	no mercator4 annotation	GO:0003674,GO:0008150	PF00168	IPR000008,IPR000008
HORVU.MOREX.r3.1HG0076620	11.4414	2.9519	2.7e-31	1.43e-29	high	protein_coding	***	Inorganic pyrophosphatase family protein	cytosolic pyrophosphatase	multi-process regulation	GO:0000287,GO:0004427,GO:0005737,GO:0006796	PF00719	IPR008162,IPR008162
HORVU.MOREX.r3.1HG0080800	11.4394	7.43358	2.12e-141	1.93e-138	high	protein_coding	***	Kinase family protein	EC_2.7 transferase transferring phosphorus-containing group	enzyme classification	GO:0000398,GO:0004672,GO:0005524,GO:0005634,GO:0006468,GO:0010584,GO:0016301,GO:0016310,GO:0032953	PF00069	IPR011009,IPR000719
HORVU.MOREX.r3.6HG0574290	11.4278	7.79391	1.3e-165	2.25e-162	high	protein_coding	***	TMV response-related protein	tmv response protein	no mercator4 annotation	NA	PF14009	IPR025322
HORVU.MOREX.r3.1HG0025660	11.4216	2.92894	8.95e-23	3.32e-21	high	protein_coding	***	Basic helix-loop-helix transcription factor	bHLH class-Vb transcription factor	rna biosynthesis	GO:0046983	PF00010	IPR011598,IPR011598
HORVU.MOREX.r3.6HG0628250	11.4175	2.93165	2.13e-56	2.37e-54	high	protein_coding	***	Cinnamoyl CoA reductase	cinnamoyl-CoA reductase *(CCR)	cell wall organisation	GO:0003824,GO:0016491,GO:0016621,GO:0050662,GO:0055114	PF01370	IPR001509,IPR016040
HORVU.MOREX.r3.3HG0300120	11.4173	7.1076	2.32e-155	2.96e-152	high	protein_coding	***	Late embryogenesis abundant (LEA) hydroxyproline-rich glycoprotein family, putative	lea 2 domain containing protein	no mercator4 annotation	GO:0016020,GO:0016021	PF03168	IPR004864
HORVU.MOREX.r3.3HG0284640	11.4166	2.92904	2.27e-47	1.96e-45	high	protein_coding	***	Glucan endo-1,3-beta-glucosidase, putative	beta-1,3 glucanase *(BG14); EC_3.2 glycosylase	cell wall organisation; enzyme classification	GO:0004553,GO:0005975,GO:0008152,GO:0016787,GO:0016798,GO:0042973	PF00332	IPR017853,IPR000490
HORVU.MOREX.r3.2HG0208660	11.4004	4.56217	6.93e-92	1.75e-89	high	protein_coding	***	Heavy metal transport/detoxification superfamily protein	hma domain containing protein	no mercator4 annotation	GO:0030001,GO:0046872	PF00403	IPR006121,IPR006121
HORVU.MOREX.r3.2HG0138730	11.3902	5.7895	3.42e-92	8.73e-90	high	protein_coding	***	Receptor-like protein kinase, putative,expressed	DUF26 protein kinase; EC_2.7 transferase transferring phosphorus-containing group	protein modification; enzyme classification	GO:0004672,GO:0005524,GO:0006468,GO:0016020,GO:0016021,GO:0016301,GO:0016310	PF01657,PF01657,PF00069	IPR002902,IPR002902,IPR000719,IPR011009
HORVU.MOREX.r3.3HG0237700	11.3894	6.15413	8.91e-83	1.88e-80	high	protein_coding	***	Heat shock protein	class-C-II small heat-shock-responsive protein	protein homeostasis	NA	PF00011	IPR002068,IPR008978
HORVU.MOREX.r3.7HG0660600	11.3885	2.8987	4.97e-34	2.85e-32	low	protein_coding	--*	UDP-N-acetylglucosamine--N-acetylmuramyl-(pentapeptide) pyrophosphoryl-undecaprenol N-acetylglucosamine transferase	not classified	no mercator4 annotation	GO:0005886,GO:0005975,GO:0007049,GO:0008360,GO:0009252,GO:0016020,GO:0016740,GO:0016757,GO:0016758,GO:0030259,GO:0050511,GO:0051301,GO:0051991,GO:0071555	NA	NA
HORVU.MOREX.r3.4HG0335960	11.3818	5.78463	1.29e-126	7.63e-124	high	protein_coding	***	Haloacid dehalogenase-like hydrolase	xanthosine monophosphate phosphatase *(XMPP)	nucleotide metabolism	GO:0008152,GO:0016787	IPR010237,IPR023214,IPR006439
HORVU.MOREX.r3.7HG0703490	11.3814	6.4394	3.08e-116	1.4e-113	high	protein_coding	***	Amino acid transporter, putative	amino acid transporter *(LHT)	solute transport	GO:0016020,GO:0016021	PF01490	IPR013057
HORVU.MOREX.r3.3HG0296990	11.3808	2.88696	9.89e-19	3e-17	high	protein_coding	***	LURP-one-like protein	protein lurp one	no mercator4 annotation	NA	PF04525	IPR025659,IPR007612
HORVU.MOREX.r3.3HG0237580	11.3762	9.19921	1.37e-125	7.83e-123	high	protein_coding	***	Heat-shock protein, putative	class-C-II small heat-shock-responsive protein	protein homeostasis	NA	PF00011	IPR008978,IPR002068
HORVU.MOREX.r3.3HG0313780	11.3746	9.39531	1.03e-149	1.11e-146	high	protein_coding	***	Calcium-dependent lipid-binding (CaLB domain) family protein	ER-anchored membrane contact site protein *(SRC2)	cytoskeleton organisation	NA	PF00168	IPR000008,IPR000008
HORVU.MOREX.r3.4HG0346270	11.3625	2.87451	7.13e-32	3.85e-30	high	protein_coding	--*	RING/U-box superfamily protein	duf 4283 domain containing protein	no mercator4 annotation	NA	NA	NA
HORVU.MOREX.r3.1HG0066680	11.3511	2.85809	7.44e-24	2.9e-22	high	protein_coding	-**	Wound-induced protease inhibitor	bowman birk domain containing protein	no mercator4 annotation	GO:0004867,GO:0005576,GO:0006508,GO:0008233,GO:0010466,GO:0010951,GO:0030414	IPR000877
HORVU.MOREX.r3.2HG0188780	11.3507	2.86431	3.46e-61	4.28e-59	high	protein_coding	***	Glycosyltransferase	zeatin O-glucosyltransferase *(ZOG); EC_2.4 glycosyltransferase	phytohormone action; enzyme classification	GO:0008152,GO:0016740,GO:0016757,GO:0016758	PF00201	IPR002213
HORVU.MOREX.r3.1HG0072720	11.3423	2.85427	1.71e-44	1.36e-42	low	protein_coding	*-*	Blue copper protein	phytocyanin domain containing protein	no mercator4 annotation	GO:0009055,GO:0022900	PF02298	IPR008972,IPR003245
HORVU.MOREX.r3.2HG0163740	11.3362	5.24909	6.68e-106	2.43e-103	high	protein_coding	***	Glycerophosphodiester phosphodiesterase	glycerophosphodiester phosphodiesterase	no mercator4 annotation	GO:0006629,GO:0008081	PF03009	IPR030395,IPR017946,IPR017946
HORVU.MOREX.r3.7HG0656000	11.3318	2.83846	1.85e-21	6.48e-20	high	protein_coding	***	Auxin-responsive protein	transcriptional repressor *(IAA/AUX)	phytohormone action	GO:0005634,GO:0006351,GO:0006355,GO:0009734	PF02309,PF02309	IPR033389,IPR033389
HORVU.MOREX.r3.2HG0211990	11.3289	2.83639	1.76e-22	6.41e-21	high	protein_coding	*-*	RING/U-box superfamily protein	plant-specific E3 ubiquitin ligase *(RSL/RFA)	protein homeostasis	NA	PF01485,PF01485,PF13445	IPR002867,IPR002867,IPR027370
HORVU.MOREX.r3.2HG0113190	11.3279	6.63465	1.36e-134	1e-131	high	protein_coding	***	UDP-glucuronate decarboxylase	UDP-D-glucuronic acid decarboxylase; EC_4.1 carbon-carbon lyase	carbohydrate metabolism; enzyme classification	NA	PF16363	IPR016040,IPR016040
HORVU.MOREX.r3.6HG0580040	11.3257	2.83461	1.53e-32	8.41e-31	high	protein_coding	*-*	basic helix-loop-helix (bHLH) DNA-binding superfamily protein	bHLH class-IVd transcription factor	rna biosynthesis	NA	PF00010	IPR011598,IPR011598
HORVU.MOREX.r3.7HG0679840	11.3124	2.82309	4.36e-34	2.51e-32	high	protein_coding	***	Lipoxygenase	13-lipoxygenase *(LOX); EC_1.13 oxidoreductase acting on single donor with incorporation of molecular oxygen (oxygenase)	phytohormone action; enzyme classification	GO:0006633,GO:0016491,GO:0016702,GO:0031408,GO:0046872,GO:0051213,GO:0055114	PF00305,PF00305	IPR001024,IPR013819,IPR013819,IPR013819,IPR013819
HORVU.MOREX.r3.4HG0378530	11.3114	2.82463	9.11e-61	1.1e-58	low	transposon_related	*-*	Retrotransposon protein, putative, Ty1-copia subclass	duf 4219 domain containing protein	no mercator4 annotation	GO:0003676,GO:0008270	NA	NA
HORVU.MOREX.r3.6HG0616880	11.3074	4.47138	1.48e-64	2e-62	low	plastid_related	--*	Upf0503 protein, chloroplastic	not classified	no mercator4 annotation	NA	PF05340	IPR008004
HORVU.MOREX.r3.3HG0302810	11.3069	7.15707	4.19e-136	3.17e-133	high	protein_coding	***	70 kDa heat shock protein	chaperone *(Hsp70)	protein homeostasis	GO:0000166,GO:0005524	PF00012	IPR029047,IPR013126,IPR029048
HORVU.MOREX.r3.7HG0708040	11.3069	2.81768	8.58e-44	6.76e-42	high	protein_coding	***	Cleavage and polyadenylation specificity factor subunit 5	component *(CPFS5/CFIm25) of Cleavage Factor I (CF-Im) complex	rna processing	GO:0003729,GO:0005849,GO:0006378,GO:0016787	PF13869	IPR016706
HORVU.MOREX.r3.4HG0344210	11.3045	2.82557	4.71e-28	2.19e-26	high	protein_coding	***	Heat-shock protein, putative	class-ER small heat-shock-responsive protein	protein homeostasis	NA	PF00011	IPR002068,IPR008978
HORVU.MOREX.r3.5HG0516270	11.3041	2.81336	1.08e-29	5.35e-28	high	protein_coding	*-*	Cysteine-rich receptor-kinase-like protein	cysteine rich repeat secretory protein	no mercator4 annotation	GO:0004672,GO:0005524,GO:0006468,GO:0016020,GO:0016021,GO:0016301,GO:0016310	PF01657,PF01657	IPR002902,IPR002902
HORVU.MOREX.r3.7HG0747610	11.3015	8.45238	1.63e-122	8.69e-120	high	protein_coding	***	Eukaryotic aspartyl protease family protein	Pepsin-type protease	protein homeostasis	GO:0004190,GO:0006508,GO:0008233,GO:0016787	PF14543,PF14541	IPR021109,IPR032861,IPR032799
HORVU.MOREX.r3.1HG0064570	11.2808	2.78765	1.17e-27	5.38e-26	high	protein_coding	*-*	Dehydration responsive element binding transcription factor	subgroup ERF-IV/DREB2 transcription factor	rna biosynthesis	GO:0003677,GO:0003700,GO:0005634,GO:0006351,GO:0006355	PF00847	IPR001471,IPR016177
HORVU.MOREX.r3.2HG0200240	11.2485	2.76162	3.33e-59	3.9e-57	high	protein_coding	--*	Ribosomal RNA small subunit methyltransferase C	not classified	no mercator4 annotation	GO:0003676,GO:0005737,GO:0005829,GO:0006364,GO:0008168,GO:0008649,GO:0008990,GO:0016740,GO:0032259,GO:0052914,GO:0070475	NA	NA
HORVU.MOREX.r3.3HG0311650	11.2479	2.75464	7.81e-24	3.04e-22	high	protein_coding	***	Glutathione S-transferase	class tau glutathione S-transferase	redox homeostasis	GO:0016740	PF02798	IPR010987,IPR012336,IPR004045
HORVU.MOREX.r3.6HG0628200	11.243	2.75292	6.07e-41	4.35e-39	low	transposon_related	*-*	Retrovirus-related Pol polyprotein from transposon TNT 1-94	cchc type domain containing protein	no mercator4 annotation	GO:0003676,GO:0008270	PF00098	IPR001878,IPR001878
HORVU.MOREX.r3.1HG0087850	11.2295	7.4811	4.68e-148	4.9e-145	high	protein_coding	***	Glutaredoxin, putative	glutaredoxin	protein modification	GO:0005623,GO:0009055,GO:0015035,GO:0022900,GO:0045454,GO:0055114	PF00462	IPR012336,IPR002109,IPR011905
HORVU.MOREX.r3.7HG0643120	11.2287	2.73298	4.44e-21	1.52e-19	high	protein_coding	***	Tryptophan decarboxylase	aromatic amino acid decarboxylase; EC_4.1 carbon-carbon lyase	amino acid metabolism; enzyme classification	GO:0003824,GO:0006520,GO:0016829,GO:0016831,GO:0019752,GO:0030170	PF00282	IPR002129,IPR015424
HORVU.MOREX.r3.1HG0051870	11.2104	7.20236	1.36e-115	6.12e-113	high	protein_coding	***	Glutathione S-transferase	class tau glutathione S-transferase	redox homeostasis	GO:0016740	PF13417	IPR004045,IPR012336,IPR010987
HORVU.MOREX.r3.1HG0069120	11.1969	2.70974	1.16e-45	9.56e-44	high	protein_coding	--*	Homeobox-leucine zipper protein HOX19	not classified	no mercator4 annotation	GO:0003677,GO:0003700,GO:0005634,GO:0006351,GO:0006355,GO:0043565	NA	NA
HORVU.MOREX.r3.4HG0400980	11.1966	8.48846	3.29e-161	4.89e-158	high	protein_coding	***	3-hydroxybenzoate 6-hydroxylase 1	EC_1.14 oxidoreductase acting on paired donor with incorporation or reduction of molecular oxygen	enzyme classification	GO:0071949	PF01494	IPR002938,IPR023753,IPR023753
HORVU.MOREX.r3.3HG0299690	11.1965	2.70536	6.23e-30	3.12e-28	high	protein_coding	--*	Late embryogenesis abundant (LEA) hydroxyproline-rich glycoprotein family	2 3 bisphosphoglycerate dependent phosphoglycerate mutase	no mercator4 annotation	NA	NA	NA
HORVU.MOREX.r3.4HG0382670	11.1903	2.70039	1.18e-42	8.98e-41	high	protein_coding	***	Xyloglucan 6-xylosyltransferase 1	1,6-alpha-xylosyltransferase *(XXT)	cell wall organisation	GO:0016020,GO:0016021,GO:0016740,GO:0016757	PF05637	IPR008630
HORVU.MOREX.r3.3HG0319710	11.1882	2.69867	1.84e-41	1.34e-39	high	protein_coding	***	Glutathione S-transferase	class tau glutathione S-transferase	redox homeostasis	GO:0016740	PF00043,PF02798	IPR004046,IPR010987,IPR004045,IPR012336
HORVU.MOREX.r3.3HG0240640	11.1859	5.95587	1.63e-118	8.03e-116	high	protein_coding	***	Glycosyltransferase	EC_2.4 glycosyltransferase	enzyme classification	GO:0008152,GO:0016740,GO:0016757,GO:0016758	PF00201	IPR002213
HORVU.MOREX.r3.3HG0225400	11.1855	2.6953	8.3e-45	6.66e-43	high	protein_coding	*-*	Protein kinase family protein	non specific serine threonine protein kinase	no mercator4 annotation	NA	PF13947,PF14380	IPR025287,IPR032872
HORVU.MOREX.r3.4HG0399700	11.1829	8.72034	4.08e-188	1.19e-184	high	protein_coding	***	Serine acetyltransferase 3	serine O-acetyltransferase *(SAT); EC_2.3 acyltransferase	amino acid metabolism; enzyme classification	GO:0005737,GO:0006535,GO:0009001,GO:0016740	PF06426,PF00132	IPR011004,IPR005881,IPR010493,IPR001451
HORVU.MOREX.r3.7HG0681950	11.1788	2.67986	6.48e-16	1.69e-14	high	protein_coding	***	Chorismate mutase	chorismate mutase *(CM); EC_5.4 intramolecular transferase	amino acid metabolism; enzyme classification	GO:0004106,GO:0008652,GO:0009073,GO:0016853,GO:0046417	IPR008238,IPR020822
HORVU.MOREX.r3.2HG0186150	11.1717	2.68212	3.21e-37	2.05e-35	high	protein_coding	***	2-oxoglutarate (2OG) and Fe(II)-dependent oxygenase superfamily protein	type-I flavone synthase; EC_1.14 oxidoreductase acting on paired donor with incorporation or reduction of molecular oxygen	secondary metabolism; enzyme classification	GO:0016491,GO:0046872,GO:0055114	PF03171,PF14226	IPR005123,IPR026992
HORVU.MOREX.r3.2HG0136830	11.1549	5.92463	3.67e-128	2.25e-125	high	protein_coding	***	Serine/threonine-protein kinase	EC_2.7 transferase transferring phosphorus-containing group	enzyme classification	GO:0004672,GO:0004674,GO:0005524,GO:0006468,GO:0048544	PF08276,PF07714,PF01453,PF00954	IPR001480,IPR003609,IPR001245,IPR001480,IPR000858,IPR011009
HORVU.MOREX.r3.3HG0325230	11.14	2.64557	7.36e-28	3.4e-26	high	protein_coding	*-*	Abscisic stress ripening	abscisic stress ripening protein	no mercator4 annotation	GO:0006950	PF02496	IPR003496
HORVU.MOREX.r3.1HG0072060	11.1302	7.12642	1.62e-169	3.07e-166	high	protein_coding	***	Phosphatidylethanolamine-binding protein	upf protein cpn 0877 cp 0992 cpj cpb	no mercator4 annotation	NA	PF01161	IPR008914,IPR005247,IPR008914
HORVU.MOREX.r3.7HG0718130	11.1282	5.52764	1.53e-91	3.84e-89	high	protein_coding	***	Amino acid permease	amino acid transporter *(AAP)	solute transport	GO:0016020,GO:0016021	PF01490	IPR013057
HORVU.MOREX.r3.4HG0342800	11.1129	5.03557	9.24e-32	4.99e-30	high	protein_coding	***	Zinc-finger protein	ZAT transcription factor	rna biosynthesis	GO:0003676	PF13912,PF13912	IPR007087,IPR007087
HORVU.MOREX.r3.2HG0114000	11.1108	6.61627	4.28e-91	1.06e-88	low	non_coding	--*	50S ribosomal protein L32e	sh domain containing protein c23a1 17	no mercator4 annotation	GO:0003735,GO:0005622,GO:0005840,GO:0006412	NA	NA
HORVU.MOREX.r3.7HG0642610	11.1076	2.61659	3.79e-42	2.83e-40	high	protein_coding	***	Anthocyanin 5-aromatic acyltransferase	EC_2.3 acyltransferase	enzyme classification	GO:0016740,GO:0016746,GO:0016747	PF02458	IPR003480
HORVU.MOREX.r3.5HG0464630	11.1012	6.14992	2.53e-44	2.02e-42	high	protein_coding	***	Peroxidase	EC_1.11 oxidoreductase acting on peroxide as acceptor	enzyme classification	GO:0004601,GO:0005576,GO:0006979,GO:0016491,GO:0020037,GO:0042744,GO:0046872,GO:0055114,GO:0098869	PF00141	IPR002016,IPR010255
HORVU.MOREX.r3.1HG0005790	11.095	4.25538	7.04e-82	1.46e-79	high	protein_coding	***	Clathrin assembly protein, putative, expressed	enth domain containing protein	no mercator4 annotation	GO:0005543,GO:0005545,GO:0030136,GO:0030276,GO:0048268	PF07651	IPR011417,IPR008942
HORVU.MOREX.r3.3HG0303000	11.091	2.5975	4.53e-34	2.6e-32	high	protein_coding	***	Zinc finger protein	ZAT transcription factor	rna biosynthesis	GO:0003676	PF13912,PF13912	IPR007087,IPR007087
HORVU.MOREX.r3.4HG0383530	11.0901	5.87659	3.01e-24	1.19e-22	high	protein_coding	***	Pathogenesis-related protein 1	bet v 1 domain containing protein	no mercator4 annotation	GO:0006952,GO:0009607	PF00407	IPR000916
HORVU.MOREX.r3.5HG0486320	11.0873	2.59507	1.17e-38	7.87e-37	high	protein_coding	*-*	basic helix-loop-helix (bHLH) DNA-binding superfamily protein	bHLH class-VIIIb transcription factor	rna biosynthesis	NA	PF00010	IPR011598,IPR011598
HORVU.MOREX.r3.3HG0321720	11.0793	2.59134	1.59e-49	1.46e-47	high	protein_coding	***	NADPH:quinone oxidoreductase, putative	nad p h deydrogenase quinone	no mercator4 annotation	GO:0003955,GO:0016491,GO:0055114	PF03358	IPR005025,IPR029039
HORVU.MOREX.r3.2HG0115890	11.0773	2.5893	1.98e-50	1.88e-48	low	protein_coding	--*	UDP-Glycosyltransferase superfamily protein	not classified	no mercator4 annotation	NA	NA	NA
HORVU.MOREX.r3.5HG0485270	11.0759	2.58671	1.97e-53	2.04e-51	high	protein_coding	--*	Ribose-5-phosphate isomerase A	ring type e3 ubiquitin transferase	no mercator4 annotation	GO:0004751,GO:0006098,GO:0009052,GO:0016853	NA	NA
HORVU.MOREX.r3.6HG0564570	11.0748	2.58004	3.2e-29	1.56e-27	high	protein_coding	***	Lectin receptor kinase	L-Lectin protein kinase; EC_2.7 transferase transferring phosphorus-containing group	protein modification; enzyme classification	GO:0004672,GO:0005524,GO:0006468,GO:0016020,GO:0016021,GO:0016301,GO:0016310,GO:0030246	PF00069,PF00139	IPR000719,IPR013320,IPR001220,IPR011009
HORVU.MOREX.r3.4HG0351320	11.0716	4.23139	7.41e-67	1.09e-64	high	protein_coding	***	F-box protein-like	f box domain containing protein	no mercator4 annotation	GO:0016020,GO:0016021	PF12937	IPR001810,IPR001810
HORVU.MOREX.r3.5HG0526120	11.068	5.46705	1.33e-80	2.68e-78	high	protein_coding	***	Actin depolymerizing factor	actin-depolymerizing factor	cytoskeleton organisation	GO:0003779,GO:0005622,GO:0015629,GO:0030042	PF00241	IPR002108
HORVU.MOREX.r3.7HG0747930	11.0631	4.97253	8.8e-90	2.11e-87	high	protein_coding	*-*	receptor kinase 1	EC_2.7 transferase transferring phosphorus-containing group	enzyme classification	NA	PF00069	IPR000719,IPR011009
HORVU.MOREX.r3.2HG0208110	11.0619	2.56338	1.88e-21	6.58e-20	high	protein_coding	--*	Light-independent protochlorophyllide reductase iron-sulfur ATP-binding protein	not classified	no mercator4 annotation	GO:0000166,GO:0005524,GO:0009507,GO:0009536,GO:0015979,GO:0015995,GO:0016491,GO:0016730,GO:0019685,GO:0036068,GO:0046872,GO:0051536,GO:0051539,GO:0055114	NA	NA
HORVU.MOREX.r3.3HG0299440	11.0615	7.19534	2.72e-143	2.64e-140	high	protein_coding	*-*	Ethylene-responsive transcription factor	subgroup ERF-X transcription factor	rna biosynthesis	GO:0003677,GO:0003700,GO:0005634,GO:0006351,GO:0006355	PF00847	IPR016177,IPR001471
HORVU.MOREX.r3.3HG0301100	11.0609	2.57007	1.3e-47	1.13e-45	low	protein_coding	--*	Peptide-N(4)-(N-acetyl-beta-glucosaminyl)asparagine amidase	domain containing protein	no mercator4 annotation	GO:0000224,GO:0005634,GO:0005737,GO:0005829,GO:0006515,GO:0006516,GO:0006517,GO:0016787,GO:0046872	NA	NA
HORVU.MOREX.r3.7HG0730100	11.0601	2.55757	2.35e-13	5.12e-12	low	protein_coding	*-*	BTB/POZ/MATH-domain protein	btb poz and math domain containing protein	no mercator4 annotation	NA	IPR008974
HORVU.MOREX.r3.5HG0497960	11.041	2.54443	2.42e-25	1.01e-23	high	protein_coding	***	BON1-associated protein 2	bon associated protein	no mercator4 annotation	NA	NA	NA
HORVU.MOREX.r3.2HG0191370	11.0372	2.539	3.1e-23	1.17e-21	low	non_coding	***	Cytochrome P450	EC_1.14 oxidoreductase acting on paired donor with incorporation or reduction of molecular oxygen	enzyme classification	GO:0004497,GO:0005506,GO:0016491,GO:0016705,GO:0020037,GO:0046872,GO:0055114	PF00067	IPR001128,IPR001128
HORVU.MOREX.r3.2HG0177660	11.0316	7.39048	1.52e-179	3.35e-176	high	protein_coding	***	Calcium-binding protein	calcium sensor *(CML)	multi-process regulation	GO:0005509	PF13499,PF13499	IPR002048,IPR002048,IPR011992
HORVU.MOREX.r3.5HG0458550	11.0233	2.53064	3.53e-34	2.04e-32	high	protein_coding	***	F-box protein-like	f box domain containing protein	no mercator4 annotation	GO:0016020,GO:0016021	PF12937	IPR001810,IPR001810
HORVU.MOREX.r3.5HG0498000	11.0233	2.53193	2.06e-42	1.55e-40	high	protein_coding	***	UDP-glucose 4-epimerase	UDP-D-glucose 4-epimerase; EC_5.1 racemase or epimerase	carbohydrate metabolism; enzyme classification	GO:0003824,GO:0003978,GO:0006012,GO:0050662	PF16363	IPR016040,IPR016040,IPR005886
HORVU.MOREX.r3.4HG0339960	11.0148	2.51679	1.89e-21	6.6e-20	high	protein_coding	-**	serine-type endopeptidase inhibitor	not classified	no mercator4 annotation	NA	NA	NA
HORVU.MOREX.r3.5HG0426750	11.014	4.17318	7.03e-69	1.08e-66	high	protein_coding	***	Cation/H(+) antiporter	proton:monovalent cation antiporter *(CHX)	solute transport	GO:0006812,GO:0015299,GO:0016020,GO:0016021,GO:0055085,GO:1902600	PF00999	IPR006153
HORVU.MOREX.r3.2HG0110940	10.9987	6.84751	2.34e-162	3.54e-159	high	protein_coding	*-*	VQ motif-containing family protein	regulatory protein *(JAV1) of WRKY transcription factor activity	rna biosynthesis	NA	PF05678	IPR008889
HORVU.MOREX.r3.1HG0071020	10.9978	4.15794	8.88e-90	2.13e-87	high	protein_coding	***	Non-specific lipid-transfer protein	non specific lipid transfer protein	no mercator4 annotation	GO:0006869,GO:0008289	PF00234	IPR016140,IPR016140
HORVU.MOREX.r3.5HG0530810	10.9908	2.4943	2.37e-25	9.9e-24	high	protein_coding	***	Ammonium transporter	ammonium transporter *(AMT2/3)	solute transport	GO:0008519,GO:0015696,GO:0016020,GO:0016021,GO:0072488	PF00909	IPR024041,IPR001905,IPR024041
HORVU.MOREX.r3.3HG0283090	10.9739	2.48308	1.42e-51	1.4e-49	high	protein_coding	***	Bidirectional sugar transporter SWEET	sugar efflux transporter *(SWEET)	solute transport	GO:0005886,GO:0008643,GO:0016020,GO:0016021	PF03083,PF03083	IPR004316,IPR004316
HORVU.MOREX.r3.3HG0226940	10.968	2.46961	1.02e-24	4.12e-23	low	protein_coding	--*	Endoplasmic reticulum vesicle transporter protein	not classified	no mercator4 annotation	NA	NA	NA
HORVU.MOREX.r3.7HG0664610	10.9623	6.80785	9.39e-77	1.72e-74	high	protein_coding	--*	cotton fiber-like protein (DUF761)	duf 4408 domain containing protein	no mercator4 annotation	NA	PF05553	IPR008480
HORVU.MOREX.r3.3HG0313990	10.9562	2.46053	5.54e-19	1.71e-17	high	protein_coding	***	Methyl esterase 1, putative	ab hydrolase domain containing protein	no mercator4 annotation	NA	PF12697	IPR029058,IPR000073
HORVU.MOREX.r3.2HG0139040	10.9554	2.46223	1.72e-41	1.25e-39	high	protein_coding	***	Protein kinase	DUF26 protein kinase; EC_2.7 transferase transferring phosphorus-containing group	protein modification; enzyme classification	GO:0004672,GO:0005524,GO:0006468,GO:0016020,GO:0016021,GO:0016301,GO:0016310	PF01657,PF01657,PF07714	IPR002902,IPR002902,IPR011009,IPR001245
HORVU.MOREX.r3.5HG0485920	10.9525	2.45658	1.1e-30	5.7e-29	high	protein_coding	***	Ripening-related protein	kiwellin	no mercator4 annotation	NA	IPR009009
HORVU.MOREX.r3.5HG0475950	10.9467	2.45443	1.54e-46	1.3e-44	high	protein_coding	--*	cotton fiber-like protein (DUF761)	not classified	no mercator4 annotation	NA	PF05553	IPR008480
HORVU.MOREX.r3.3HG0226060	10.9451	7.30129	2.15e-152	2.51e-149	high	protein_coding	***	Calcium binding family protein	ef hand calcium binding protein	no mercator4 annotation	GO:0005509	PF13499,PF13499	IPR011992,IPR002048,IPR002048
HORVU.MOREX.r3.1HG0083340	10.9236	4.83177	2.86e-71	4.62e-69	high	protein_coding	***	AP2/B3 transcription factor family protein	transcription factor *(EDF); transcriptional regulator *(TEM) involved in photoperiod pathway	rna biosynthesis; plant organogenesis	NA	PF00847,PF02362	IPR001471,IPR016177,IPR003340,IPR015300
HORVU.MOREX.r3.6HG0617570	10.9163	6.45528	6.65e-42	4.91e-40	high	protein_coding	*-*	Ethylene-responsive transcription factor	subgroup ERF-X transcription factor	rna biosynthesis	GO:0003677,GO:0003700,GO:0005634,GO:0006351,GO:0006355	PF00847	IPR001471,IPR016177
HORVU.MOREX.r3.3HG0278670	10.9125	7.56512	1.66e-140	1.42e-137	high	protein_coding	***	Glutaredoxin	glutaredoxin	protein modification	GO:0005623,GO:0009055,GO:0015035,GO:0022900,GO:0045454,GO:0055114	PF00462	IPR002109,IPR011905,IPR012336
HORVU.MOREX.r3.7HG0661570	10.9102	5.67447	1.08e-88	2.56e-86	high	protein_coding	***	Chaperone protein dnaJ	chaperone protein dnaj	no mercator4 annotation	NA	PF00226	IPR001623,IPR001623
HORVU.MOREX.r3.1HG0064060	10.9007	2.41027	1.58e-46	1.33e-44	low	protein_coding	--*	Elongation factor 4	not classified	no mercator4 annotation	GO:0000166,GO:0003924,GO:0005525,GO:0005886,GO:0006412,GO:0016020,GO:0016787	NA	NA
HORVU.MOREX.r3.1HG0069030	10.8915	4.79998	1.86e-78	3.58e-76	high	protein_coding	***	Calcium-transporting ATPase	P2B-type calcium cation-transporting ATPase *(ACA)	solute transport	GO:0000166,GO:0005388,GO:0005516,GO:0005524,GO:0006811,GO:0006816,GO:0016020,GO:0016021,GO:0016787,GO:0070588,GO:0099132	PF12515,PF00689,PF00122,PF00690	IPR023299,IPR024750,IPR006068,IPR001757,IPR001757,IPR008250,IPR023214,IPR023214,IPR004014,IPR006408
HORVU.MOREX.r3.6HG0607050	10.8831	2.39099	3.46e-50	3.26e-48	high	protein_coding	***	Glycosyltransferase	EC_2.4 glycosyltransferase	enzyme classification	GO:0008152,GO:0016740,GO:0016757,GO:0016758	PF00201	IPR002213
HORVU.MOREX.r3.1HG0091740	10.8763	5.2726	2.26e-56	2.51e-54	high	protein_coding	***	DUF1645 family protein	not classified	no mercator4 annotation	NA	PF07816	IPR012442
HORVU.MOREX.r3.3HG0276810	10.8676	4.03009	5.21e-43	4.02e-41	high	protein_coding	***	WRKY transcription factor	transcription factor *(WRKY)	rna biosynthesis	GO:0003677,GO:0003700,GO:0005634,GO:0006351,GO:0006355,GO:0043565	PF03106	IPR003657,IPR003657
HORVU.MOREX.r3.7HG0708960	10.8635	2.36597	1.44e-26	6.28e-25	high	protein_coding	***	VQ motif family protein	regulatory protein *(VQ10) of WRKY transcription factor activity	rna biosynthesis	NA	PF05678	IPR008889
HORVU.MOREX.r3.7HG0713530	10.8596	2.35935	4.16e-20	1.36e-18	high	protein_coding	***	DUF4228 domain protein	leucine trna ligase	no mercator4 annotation	NA	PF14009	IPR025322
HORVU.MOREX.r3.5HG0487040	10.8559	5.91198	1.32e-130	8.61e-128	high	protein_coding	***	Alpha/beta-Hydrolases superfamily protein, putative	abhydrolase 3 domain containing protein	no mercator4 annotation	GO:0008152,GO:0016787	PF07859	IPR029058,IPR013094
HORVU.MOREX.r3.3HG0281260	10.8539	2.36123	4.22e-38	2.78e-36	high	protein_coding	*-*	Receptor-like kinase	non specific serine threonine protein kinase	no mercator4 annotation	GO:0004672,GO:0005524,GO:0006468,GO:0016020,GO:0016021,GO:0016301,GO:0016310,GO:0030247	PF14380	IPR032872
HORVU.MOREX.r3.3HG0297880	10.852	4.76953	1.49e-46	1.26e-44	high	protein_coding	***	BAG family molecular chaperone regulator 2	ubiquitin domain containing protein	no mercator4 annotation	NA	PF00240	IPR029071,IPR000626
HORVU.MOREX.r3.2HG0105790	10.8408	2.3445	1.18e-30	6.09e-29	high	protein_coding	***	Cell division cycle protein 48	platform ATPase CDC48	protein homeostasis	GO:0005524,GO:0016787,GO:0051301	PF02359,PF00004,PF00004,PF02933	IPR027417,IPR003338,IPR027417,IPR009010,IPR003959,IPR003959,IPR004201,IPR005938,IPR029067
HORVU.MOREX.r3.1HG0018250	10.8394	2.33777	1.27e-18	3.82e-17	high	protein_coding	***	Chitinase	basic endochitinase	no mercator4 annotation	GO:0004568,GO:0005975,GO:0006032,GO:0016998	PF00182	IPR023346,IPR000726
HORVU.MOREX.r3.5HG0481700	10.8384	2.33475	1.29e-16	3.51e-15	high	protein_coding	*-*	Myb transcription factor	MYB class-R2R3 subgroup-14 transcription factor	rna biosynthesis	GO:0003677	PF00249,PF00249	IPR001005,IPR001005,IPR009057
HORVU.MOREX.r3.4HG0398060	10.8257	7.38628	2.94e-97	8.27e-95	high	protein_coding	***	Phosphatase 2C family protein	clade D phosphatase	protein modification	GO:0003824,GO:0004721,GO:0004722,GO:0006470,GO:0016787,GO:0043169,GO:0046872	PF00481	IPR001932,IPR001932
HORVU.MOREX.r3.3HG0311010	10.8156	2.32342	3.03e-49	2.78e-47	high	protein_coding	--*	Mitochondrial import inner membrane translocase subunit TIM14	not classified	no mercator4 annotation	GO:0005575,GO:0005739,GO:0005743,GO:0008150,GO:0015031,GO:0016020,GO:0016021	NA	NA
HORVU.MOREX.r3.6HG0553500	10.8078	2.30767	8.46e-26	3.59e-24	high	protein_coding	***	Calmodulin-binding protein-like	regulatory protein *(CBP60) of systemic acquired resistance	external stimuli response	GO:0005516,GO:0006950	PF07887	IPR012416
HORVU.MOREX.r3.3HG0325240	10.8004	2.30717	4.21e-37	2.68e-35	high	protein_coding	*-*	Abscisic stress ripening	abscisic stress ripening protein	no mercator4 annotation	GO:0006950	PF02496	IPR003496
HORVU.MOREX.r3.2HG0132820	10.7984	6.09769	5.52e-95	1.48e-92	high	protein_coding	***	Phenylalanine ammonia-lyase	phenylalanine ammonia lyase *(PAL); EC_4.3 carbon-nitrogen lyase	secondary metabolism; enzyme classification	GO:0003824,GO:0005737,GO:0006559,GO:0009698,GO:0009800,GO:0016829,GO:0016841,GO:0045548	PF00221	IPR001106,IPR008948,IPR005922
HORVU.MOREX.r3.5HG0498800	10.7958	2.3043	7.17e-52	7.11e-50	low	plastid_related	***	Protein STAY-GREEN, chloroplastic	magnesium dechelatase *(SGR)	coenzyme metabolism	NA	PF12638	IPR024438
HORVU.MOREX.r3.2HG0208650	10.7802	2.2812	2.45e-29	1.2e-27	high	protein_coding	***	Heavy metal transport/detoxification superfamily protein	hma domain containing protein	no mercator4 annotation	GO:0030001,GO:0046872	PF00403	IPR006121,IPR006121
HORVU.MOREX.r3.5HG0526020	10.7771	2.28118	2.08e-36	1.29e-34	high	protein_coding	***	Zinc finger protein	ZAT transcription factor	rna biosynthesis	GO:0003676	PF13912,PF13912	IPR007087,IPR007087
HORVU.MOREX.r3.4HG0403960	10.7765	2.2844	3.56e-53	3.64e-51	high	protein_coding	***	Lectin receptor kinase	L-Lectin protein kinase; EC_2.7 transferase transferring phosphorus-containing group	protein modification; enzyme classification	GO:0004672,GO:0005524,GO:0006468,GO:0016020,GO:0016021,GO:0016301,GO:0016310,GO:0030246	PF00139,PF00069	IPR011009,IPR001220,IPR013320,IPR000719
HORVU.MOREX.r3.6HG0549130	10.7531	2.25581	8.08e-35	4.79e-33	low	plastid_related	***	Linalool synthase, chloroplastic	mono-/sesquiterpene-/diterpene synthase; EC_4.2 carbon-oxygen lyase	secondary metabolism; enzyme classification	GO:0000287,GO:0008152,GO:0010333,GO:0016829,GO:0046872	PF03936,PF01397	IPR008949,IPR005630,IPR001906,IPR008930
HORVU.MOREX.r3.7HG0717950	10.7309	2.226	1.94e-19	6.2e-18	high	protein_coding	*-*	Oxidative stress 3, putative isoform 1	regulatory protein *(SKIN/OXS3) of SnRK1 complex	multi-process regulation	NA	NA	NA
HORVU.MOREX.r3.3HG0235640	10.7302	2.23343	5.13e-35	3.06e-33	high	protein_coding	***	Leucine-rich repeat receptor-like protein kinase family protein	lrrnt 2 domain containing protein	no mercator4 annotation	NA	PF13855,PF13855,PF08263,PF13516,PF13516	IPR001611,IPR001611,IPR013210,IPR032675,IPR001611,IPR001611
HORVU.MOREX.r3.7HG0649110	10.7121	2.20557	1.43e-16	3.86e-15	high	protein_coding	***	Carbonic anhydrase	alpha-type carbonic anhydrase; EC_4.2 carbon-oxygen lyase	photosynthesis; enzyme classification	GO:0004089,GO:0008270,GO:0016829	PF00194	IPR001148,IPR001148
HORVU.MOREX.r3.2HG0178140	10.7059	2.20805	1.23e-30	6.36e-29	high	protein_coding	***	choice-of-anchor C domain protein, putative (Protein of unknown function, DUF642)	beta domain containing protein	no mercator4 annotation	NA	PF04862,PF04862	IPR006946,IPR006946
HORVU.MOREX.r3.2HG0203200	10.7022	2.20876	1.27e-50	1.22e-48	high	protein_coding	***	Hydroxycinnamoyl-CoA shikimate/quinate hydroxycinnamoyltransferase	EC_2.3 acyltransferase	enzyme classification	GO:0016740,GO:0016747	PF02458	IPR003480
HORVU.MOREX.r3.6HG0572880	10.6967	5.74825	3e-65	4.16e-63	high	protein_coding	***	Alpha/beta-Hydrolases superfamily protein	ab hydrolase domain containing protein	no mercator4 annotation	GO:0016020,GO:0016021,GO:0016787	PF12697	IPR000073,IPR029058,IPR029058
HORVU.MOREX.r3.5HG0484060	10.692	6.9311	1.97e-106	7.24e-104	high	protein_coding	***	WRKY transcription factor	transcription factor *(WRKY)	rna biosynthesis	GO:0003677,GO:0003700,GO:0005634,GO:0006351,GO:0006355,GO:0043565	PF03106	IPR003657,IPR003657
HORVU.MOREX.r3.3HG0274650	10.6756	8.47038	3.27e-124	1.8e-121	high	protein_coding	***	DUF1645 family protein	not classified	no mercator4 annotation	NA	PF07816	IPR012442
HORVU.MOREX.r3.3HG0271470	10.6737	2.16899	6.18e-18	1.8e-16	high	protein_coding	***	Cysteine protease	EC_3.4 hydrolase acting on peptide bond (peptidase)	enzyme classification	GO:0004197,GO:0005615,GO:0005764,GO:0006508,GO:0008233,GO:0008234,GO:0016787,GO:0051603	PF08246,PF00112	IPR013201,IPR000668
HORVU.MOREX.r3.2HG0141230	10.6722	2.17551	3.86e-27	1.73e-25	high	protein_coding	***	Protein phosphatase 2c, putative	clade F phosphatase	protein modification	GO:0003824,GO:0004721,GO:0004722,GO:0006470,GO:0016787	PF00481	IPR001932,IPR001932
HORVU.MOREX.r3.1HG0074710	10.665	3.82714	2.17e-37	1.4e-35	high	protein_coding	***	Zinc finger protein	C2H2 class-WIP transcription factor	rna biosynthesis	GO:0003676,GO:0005634	NA	NA
HORVU.MOREX.r3.3HG0278660	10.6625	2.16472	2.13e-36	1.32e-34	low	protein_coding	--*	G-type lectin S-receptor-like Serine/Threonine-kinase	not classified	no mercator4 annotation	NA	NA	NA
HORVU.MOREX.r3.3HG0264790	10.6604	6.78645	1.5e-135	1.13e-132	low	protein_coding	--*	Abscisic acid-responsive protein	gram domain containing protein	no mercator4 annotation	NA	NA	NA
HORVU.MOREX.r3.3HG0322060	10.6503	2.1555	1.13e-47	9.92e-46	high	protein_coding	***	Aspartic proteinase nepenthesin-1	Pepsin-type protease	protein homeostasis	GO:0004190,GO:0006508,GO:0008233,GO:0016787	PF14541,PF14543	IPR021109,IPR032799,IPR032861
HORVU.MOREX.r3.7HG0643780	10.6484	2.13911	4.03e-12	8.06e-11	low	protein_coding	--*	Microfibril-associated glycoprotein 3	not classified	no mercator4 annotation	GO:0005576,GO:0005886,GO:0016020,GO:0016021	NA	NA
HORVU.MOREX.r3.2HG0213970	10.6477	7.68196	1.44e-131	9.88e-129	high	protein_coding	***	CCR4-NOT transcription complex family protein	poly a specific ribonuclese	no mercator4 annotation	GO:0000932,GO:0003676,GO:0004535,GO:0017148,GO:0030015,GO:0043928,GO:0090503	PF04857	IPR006941,IPR012337
HORVU.MOREX.r3.3HG0296680	10.6428	2.14147	3.39e-28	1.59e-26	high	protein_coding	***	Glycerol-3-phosphate acyltransferase 3, putative	glycerol-3-phosphate acyltransferase *(GPAT)	lipid metabolism	GO:0008152,GO:0016020,GO:0016021,GO:0016740,GO:0016746	PF01553	IPR002123
HORVU.MOREX.r3.2HG0132700	10.6394	7.44161	4.89e-104	1.7e-101	high	protein_coding	***	Phenylalanine ammonia-lyase	phenylalanine ammonia lyase *(PAL); EC_4.3 carbon-nitrogen lyase	secondary metabolism; enzyme classification	GO:0003824,GO:0005737,GO:0006559,GO:0009698,GO:0009800,GO:0016829,GO:0016841,GO:0045548	PF00221	IPR005922,IPR001106,IPR008948
HORVU.MOREX.r3.1HG0010450	10.6302	3.79424	4.28e-21	1.47e-19	high	protein_coding	***	ABC transporter G family member	jasmonic acid transporter *(JAT); subfamily ABCG transporter	phytohormone action; solute transport	GO:0000166,GO:0005524,GO:0016020,GO:0016021,GO:0016887	PF00005,PF01061	IPR003439,IPR027417,IPR013525
HORVU.MOREX.r3.2HG0187450	10.6231	2.12704	3.69e-43	2.87e-41	high	protein_coding	***	Rhomboid-like protein	Rhomboid-type protease	protein homeostasis	GO:0004252,GO:0006508,GO:0008233,GO:0016020,GO:0016021,GO:0016787	PF01694	IPR022764
HORVU.MOREX.r3.2HG0122360	10.6041	3.76483	2.15e-42	1.62e-40	high	protein_coding	***	Ribonuclease	T2-type RNase *(RNS)	rna processing	GO:0003723,GO:0033897,GO:0090502	PF00445	IPR001568,IPR001568
HORVU.MOREX.r3.2HG0130210	10.5874	2.08893	9.98e-34	5.66e-32	high	protein_coding	***	ZCF37, putative	not classified	no mercator4 annotation	GO:0016020,GO:0016021	NA	NA
HORVU.MOREX.r3.2HG0131170	10.5826	2.08335	5.32e-35	3.17e-33	high	protein_coding	***	Polyol transporter	polyol/monosaccharide transporter *(PLT)	solute transport	GO:0005215,GO:0016020,GO:0016021,GO:0022857,GO:0055085	PF00083	IPR020846,IPR020846,IPR003663,IPR005828
HORVU.MOREX.r3.2HG0196540	10.575	2.07813	9.16e-40	6.36e-38	high	protein_coding	***	Receptor-like kinase	protein kinase domain containing	no mercator4 annotation	GO:0004672,GO:0005524,GO:0006468,GO:0016020,GO:0016021,GO:0016301,GO:0016310	PF12819	IPR024788
HORVU.MOREX.r3.2HG0111480	10.5739	2.0783	1.85e-47	1.61e-45	high	protein_coding	*-*	NAC domain protein	NAC transcription factor	rna biosynthesis	GO:0003677,GO:0005634,GO:0006351,GO:0006355	PF02365	IPR003441,IPR003441
HORVU.MOREX.r3.2HG0131450	10.5725	2.07407	2.71e-30	1.37e-28	low	protein_coding	--*	NADH-ubiquinone oxidoreductase chain 1	reverse transcriptase domain containing protein	no mercator4 annotation	GO:0005739,GO:0005743,GO:0008137,GO:0016020,GO:0016021,GO:0016491,GO:0055114,GO:0070469	NA	NA
HORVU.MOREX.r3.3HG0222000	10.5656	2.0662	1.06e-33	5.98e-32	high	protein_coding	***	Metal tolerance protein	manganese cation transporter *(Mn-CDF)	solute transport; nutrient uptake	GO:0006812,GO:0008324,GO:0016020,GO:0016021,GO:0055085,GO:0098655	PF01545,PF16916	IPR002524,IPR027470,IPR002524
HORVU.MOREX.r3.1HG0010080	10.5639	2.06392	1.51e-31	8.08e-30	high	protein_coding	***	Leucine-rich repeat receptor-like protein kinase family protein	lrrnt 2 domain containing protein	no mercator4 annotation	NA	PF00560,PF13516,PF08263	IPR001611,IPR001611,IPR032675,IPR013210,IPR032675
HORVU.MOREX.r3.6HG0549100	10.5625	2.06387	2.6e-37	1.67e-35	low	plastid_related	***	Linalool synthase, chloroplastic	mono-/sesquiterpene-/diterpene synthase; EC_4.2 carbon-oxygen lyase	secondary metabolism; enzyme classification	GO:0000287,GO:0008152,GO:0010333,GO:0016829,GO:0046872	PF01397,PF03936	IPR001906,IPR005630,IPR008949,IPR008930
HORVU.MOREX.r3.1HG0092420	10.56	6.068	1.91e-76	3.47e-74	high	protein_coding	***	WRKY transcription factor	transcription factor *(WRKY)	rna biosynthesis	GO:0003677,GO:0003700,GO:0005634,GO:0006351,GO:0006355,GO:0043565	PF03106	IPR003657,IPR003657
HORVU.MOREX.r3.2HG0099180	10.5591	2.06498	2.92e-47	2.52e-45	high	protein_coding	***	2-oxoglutarate (2OG) and Fe(II)-dependent oxygenase superfamily protein, putative	EC_1.14 oxidoreductase acting on paired donor with incorporation or reduction of molecular oxygen	enzyme classification	GO:0016491,GO:0046872,GO:0055114	PF03171,PF14226	IPR005123,IPR026992
HORVU.MOREX.r3.3HG0304390	10.5528	2.05626	5.69e-35	3.38e-33	high	protein_coding	***	Heavy metal transport/detoxification superfamily protein	hma domain containing protein	no mercator4 annotation	GO:0005737,GO:0030001,GO:0046872,GO:0046914,GO:0046916	PF00403	IPR006121,IPR006121
HORVU.MOREX.r3.5HG0523050	10.5462	3.70632	3.61e-75	6.4e-73	high	protein_coding	***	Phosphate transporter	phosphate transporter *(PHT1)	solute transport; nutrient uptake	GO:0005315,GO:0006817,GO:0016020,GO:0016021,GO:0022857,GO:0055085	PF00083	IPR004738,IPR020846,IPR005828
HORVU.MOREX.r3.3HG0225470	10.5349	2.04209	1.04e-26	4.59e-25	low	protein_coding	--*	Ribosomal RNA large subunit methyltransferase M	not classified	no mercator4 annotation	GO:0005737,GO:0006364,GO:0008168,GO:0016740,GO:0032259	NA	NA
HORVU.MOREX.r3.1HG0046460	10.5079	8.5304	5.77e-103	1.96e-100	high	protein_coding	***	Late embryogenesis abundant (LEA) hydroxyproline-rich glycoprotein	lea 2 domain containing protein	no mercator4 annotation	GO:0005737,GO:0005829,GO:0005886,GO:0006970,GO:0009737,GO:0009738,GO:0010116,GO:0016020,GO:0016021,GO:1902074	PF03168	IPR004864
HORVU.MOREX.r3.5HG0423060	10.5078	1.998	2.83e-15	7.11e-14	high	protein_coding	***	Thaumatin-like protein	cryja pathogenesis thaumatin protein	no mercator4 annotation	NA	PF00314	IPR001938,IPR001938
HORVU.MOREX.r3.3HG0225460	10.506	2.01128	6.76e-34	3.87e-32	low	protein_coding	-**	Werner Syndrome-like exonuclease	3 5 exonuclease domain containing protein	no mercator4 annotation	GO:0003676,GO:0004527,GO:0006139,GO:0008408,GO:0090305	PF01612	IPR012337,IPR002562
HORVU.MOREX.r3.5HG0444220	10.5007	1.98734	3.71e-13	7.96e-12	high	protein_coding	***	Pathogenesis-related protein	bet v 1 domain containing protein	no mercator4 annotation	NA	PF00407	IPR000916
HORVU.MOREX.r3.5HG0495430	10.5003	2.0046	1.77e-42	1.34e-40	high	protein_coding	***	Beta-glucosidase	EC_3.2 glycosylase	enzyme classification	GO:0004553,GO:0005975	PF00232	IPR017853,IPR001360
HORVU.MOREX.r3.3HG0226130	10.4974	2.00248	1.6e-44	1.28e-42	high	protein_coding	***	Heat shock protein	class-C-I small heat-shock-responsive protein	protein homeostasis	NA	PF00011	IPR002068,IPR008978
HORVU.MOREX.r3.3HG0323400	10.4923	1.98374	2.71e-19	8.55e-18	high	protein_coding	***	Serine/threonine-protein kinase	g type lectin receptor threonine protein	no mercator4 annotation	GO:0000166,GO:0004672,GO:0004674,GO:0005524,GO:0006468,GO:0016020,GO:0016021,GO:0016301,GO:0016310,GO:0016740	PF01453	IPR001480,IPR001480
HORVU.MOREX.r3.5HG0490490	10.4874	7.88326	2.93e-164	4.79e-161	high	protein_coding	***	PRAS-rich protein	translation initiation factor if	no mercator4 annotation	NA	NA	NA
HORVU.MOREX.r3.6HG0630410	10.4845	1.96734	7.26e-11	1.3e-09	high	protein_coding	***	LOB domain protein-like	AS2/LOB transcription factor	rna biosynthesis	NA	PF03195	IPR004883
HORVU.MOREX.r3.6HG0569830	10.4845	8.14797	1.06e-92	2.73e-90	high	protein_coding	***	CONSTANS-like protein	BBX class-I transcription factor; floral promoter *(CONSTANS)	rna biosynthesis; plant organogenesis	GO:0005622,GO:0005634,GO:0008270	PF06203,PF00643	IPR010402,IPR000315
HORVU.MOREX.r3.6HG0571070	10.4813	7.45587	7.61e-89	1.82e-86	high	protein_coding	***	VQ motif family protein	regulatory protein *(JAV1) of WRKY transcription factor activity	rna biosynthesis	NA	PF05678	IPR008889
HORVU.MOREX.r3.2HG0199550	10.4768	5.76911	1.74e-63	2.3e-61	high	protein_coding	***	Glycosyltransferase	EC_2.4 glycosyltransferase	enzyme classification	NA	PF00201	IPR002213
HORVU.MOREX.r3.1HG0089440	10.4756	6.61752	6.19e-42	4.58e-40	high	protein_coding	***	B12D protein	b12d protein	no mercator4 annotation	NA	PF06522	IPR010530
HORVU.MOREX.r3.4HG0336990	10.4735	1.97598	4.13e-42	3.07e-40	low	protein_coding	*-*	Formin-like protein	formin protein	no mercator4 annotation	GO:0016020,GO:0016021	NA	NA
HORVU.MOREX.r3.5HG0476120	10.4699	1.95989	4.49e-18	1.32e-16	high	protein_coding	***	Chaperone protein DNAj, putative	chaperone protein dnaj 20	no mercator4 annotation	NA	PF00226	IPR001623,IPR001623
HORVU.MOREX.r3.6HG0616850	10.4689	7.12607	6.38e-70	1.01e-67	high	protein_coding	***	Blue copper protein	phytocyanin domain containing protein	no mercator4 annotation	GO:0009055,GO:0022900	PF02298	IPR003245,IPR008972
HORVU.MOREX.r3.7HG0744600	10.4658	1.96304	5.38e-26	2.3e-24	high	protein_coding	***	Carbonic anhydrase	beta-type carbonic anhydrase	photosynthesis	GO:0004089,GO:0008270,GO:0015976,GO:0016829	PF00484	IPR001765,IPR001765
HORVU.MOREX.r3.7HG0733480	10.4657	5.98199	1.2e-100	3.77e-98	high	protein_coding	***	Carbonic anhydrase	beta-type carbonic anhydrase	photosynthesis	GO:0004089,GO:0008270,GO:0015976,GO:0016829	PF00484	IPR001765,IPR001765
HORVU.MOREX.r3.4HG0344940	10.4605	4.36557	2.18e-50	2.07e-48	high	protein_coding	*-*	receptor kinase 1	EC_2.7 transferase transferring phosphorus-containing group	enzyme classification	NA	PF00069	IPR011009,IPR000719
HORVU.MOREX.r3.2HG0212050	10.4553	6.14233	1.94e-118	9.49e-116	high	protein_coding	***	Serine/threonine-protein kinase	SD-2 protein kinase; EC_2.7 transferase transferring phosphorus-containing group	protein modification; enzyme classification	GO:0000166,GO:0004672,GO:0004674,GO:0005524,GO:0006468,GO:0016020,GO:0016021,GO:0016301,GO:0016310,GO:0016740,GO:0048544	PF01453,PF00954,PF08276,PF00069	IPR001480,IPR000858,IPR001480,IPR001480,IPR011009,IPR003609,IPR000719
HORVU.MOREX.r3.4HG0389370	10.4406	1.95632	1.95e-21	6.79e-20	high	protein_coding	***	Heat-shock protein	class-C-I small heat-shock-responsive protein	protein homeostasis	NA	PF00011	IPR002068,IPR008978
HORVU.MOREX.r3.5HG0496120	10.4389	1.93596	6.02e-30	3.01e-28	low	protein_coding	*-*	Protein FAR1-RELATED SEQUENCE 5	FRS/FRF transcription factor	rna biosynthesis	GO:0003676,GO:0006355,GO:0008270	PF03101	IPR004330
HORVU.MOREX.r3.2HG0185830	10.4373	1.93856	4.85e-39	3.3e-37	high	protein_coding	***	Ethylene-responsive transcription factor	subgroup ERF-IX transcription factor	rna biosynthesis	GO:0003677,GO:0003700,GO:0005634,GO:0006351,GO:0006355	PF00847	IPR001471,IPR016177
HORVU.MOREX.r3.4HG0413720	10.435	1.92557	4.56e-19	1.42e-17	high	protein_coding	*-*	Cysteine-rich receptor-kinase-like protein	cysteine rich repeat secretory protein	no mercator4 annotation	GO:0004672,GO:0005524,GO:0006468,GO:0016020,GO:0016021,GO:0016301,GO:0016310	PF01657,PF01657	IPR002902,IPR002902
HORVU.MOREX.r3.1HG0005720	10.4308	1.93354	1.97e-43	1.54e-41	high	protein_coding	--*	Sensory neuron membrane protein 1	plastocyanin domain containing protein	no mercator4 annotation	GO:0005886,GO:0007608,GO:0016020,GO:0016021,GO:0050896	NA	NA
HORVU.MOREX.r3.7HG0742110	10.4301	8.73438	1.02e-93	2.69e-91	high	protein_coding	***	Heptahelical transmembrane protein 2	heptahelical transmembrane protein adipor	no mercator4 annotation	GO:0016020,GO:0016021	PF03006	IPR004254
HORVU.MOREX.r3.2HG0097360	10.4139	1.91399	2.34e-21	8.09e-20	high	protein_coding	***	Laccase	EC_1.10 oxidoreductase acting on diphenol or related substance as donor	enzyme classification	GO:0005507,GO:0005576,GO:0016491,GO:0046274,GO:0046872,GO:0048046,GO:0052716,GO:0055114	PF07731,PF00394,PF07732	IPR008972,IPR008972,IPR008972,IPR011706,IPR008972,IPR001117,IPR011707,IPR017761
HORVU.MOREX.r3.5HG0420700	10.4056	1.90139	1.51e-24	6.02e-23	high	protein_coding	***	VQ motif family protein	regulatory protein *(VQ9) of WRKY transcription factor activity; regulatory protein *(VQ12) of WRKY transcription factor activity	rna biosynthesis	NA	PF05678	IPR008889
HORVU.MOREX.r3.5HG0509430	10.3959	6.51905	1.52e-129	9.6e-127	high	protein_coding	*-*	Basic helix-loop-helix (BHLH) family transcription factor	bHLH class-IVd transcription factor	rna biosynthesis	GO:0005634,GO:0006952,GO:0009718,GO:0043425,GO:0045893,GO:0046983	PF00010	IPR011598,IPR011598
HORVU.MOREX.r3.1HG0049910	10.3912	7.54577	2.69e-147	2.74e-144	high	protein_coding	***	Auxin-responsive family protein	auxin responsive protein saur	no mercator4 annotation	GO:0005634,GO:0005737,GO:0009733,GO:1900140	PF02519	IPR003676
HORVU.MOREX.r3.4HG0331390	10.3878	1.88677	3.91e-28	1.83e-26	high	protein_coding	***	Anthocyanin 5-aromatic acyltransferase	EC_2.3 acyltransferase	enzyme classification	GO:0016740,GO:0016746,GO:0016747	PF02458	IPR003480
HORVU.MOREX.r3.3HG0294660	10.3853	6.74699	2.24e-147	2.32e-144	high	protein_coding	***	DUF4228 domain protein	not classified	no mercator4 annotation	NA	NA	NA
HORVU.MOREX.r3.5HG0517040	10.3843	6.945	9.45e-159	1.35e-155	high	protein_coding	***	Syntaxin, putative	regulatory protein *(PEN1) of extracellular vesicle trafficking; Qa-type SYP1-group component of SNARE membrane fusion complex	vesicle trafficking	GO:0005484,GO:0005622,GO:0006886,GO:0016020,GO:0016021,GO:0016192,GO:0061025	PF05739,PF00804	IPR000727,IPR006011,IPR010989
HORVU.MOREX.r3.4HG0401190	10.3814	1.87219	3.03e-21	1.04e-19	high	protein_coding	***	Blue copper protein	phytocyanin domain containing protein	no mercator4 annotation	GO:0009055,GO:0016020,GO:0016021,GO:0022900	PF02298	IPR008972,IPR003245
HORVU.MOREX.r3.7HG0736840	10.3809	1.87259	1.35e-19	4.32e-18	high	protein_coding	*-*	MYB transcription factor-like	transcription factor *(CLAUSA)	rna biosynthesis	GO:0003677,GO:0005634,GO:0006351,GO:0006355	PF00249	IPR006447,IPR009057,IPR001005
HORVU.MOREX.r3.2HG0190160	10.3789	1.87972	2.4e-41	1.73e-39	low	protein_coding	--*	RNA-directed DNA polymerase (Reverse transcriptase)-related family protein	not classified	no mercator4 annotation	GO:0003964,GO:0006278	NA	NA
HORVU.MOREX.r3.4HG0333350	10.3784	1.8678	3.72e-16	9.88e-15	high	protein_coding	***	SAUR-like auxin-responsive protein family, putative	auxin responsive protein saur	no mercator4 annotation	GO:0009733	PF02519	IPR003676
HORVU.MOREX.r3.2HG0200230	10.378	1.88095	4.11e-46	3.43e-44	low	transposon_related	*-*	Transposon protein, putative, CACTA, En/Spm sub-class	not classified	no mercator4 annotation	GO:0004672,GO:0005524,GO:0006468,GO:0006508,GO:0007166,GO:0008234	PF13963	IPR029480
HORVU.MOREX.r3.2HG0115850	10.3702	8.24504	1.94e-158	2.69e-155	high	protein_coding	--*	Mannose-binding lectin superfamily protein	not classified	no mercator4 annotation	NA	NA	NA
HORVU.MOREX.r3.5HG0421580	10.364	1.86625	1.53e-42	1.16e-40	high	protein_coding	***	F-box protein	expressed protein	no mercator4 annotation	NA	NA	NA
HORVU.MOREX.r3.5HG0485290	10.3574	3.51341	4.04e-63	5.32e-61	high	protein_coding	--*	Ribose-5-phosphate isomerase A	ring type e3 ubiquitin transferase	no mercator4 annotation	GO:0004751,GO:0006098,GO:0009052,GO:0016853	NA	NA
HORVU.MOREX.r3.5HG0444520	10.3566	1.84587	4.96e-17	1.38e-15	high	protein_coding	***	NADP-dependent alkenal double bond reductase	EC_1.3 oxidoreductase acting on CH-CH group of donor	enzyme classification	GO:0016491,GO:0055114	PF00107	IPR016040,IPR011032,IPR013149,IPR011032
HORVU.MOREX.r3.2HG0154640	10.3483	1.84124	2.25e-23	8.57e-22	low	protein_coding	NA	NA	not classified	no mercator4 annotation	NA	NA	NA
HORVU.MOREX.r3.3HG0273750	10.3473	5.41424	1.78e-42	1.35e-40	low	non_coding	***	Cytochrome P450	EC_1.14 oxidoreductase acting on paired donor with incorporation or reduction of molecular oxygen	enzyme classification	GO:0004497,GO:0005506,GO:0016491,GO:0016705,GO:0020037,GO:0046872,GO:0055114	PF00067	IPR001128,IPR001128
HORVU.MOREX.r3.1HG0084710	10.3354	1.83129	1.67e-27	7.61e-26	high	protein_coding	*-*	Kinase family protein	EC_2.7 transferase transferring phosphorus-containing group	enzyme classification	GO:0004672,GO:0004693,GO:0005524,GO:0005634,GO:0006468,GO:0007346,GO:0010468,GO:0016301,GO:0016310	PF00069	IPR000719,IPR011009
HORVU.MOREX.r3.2HG0107940	10.3307	1.8237	1.18e-24	4.76e-23	high	protein_coding	***	MLO-like protein	calmodulin-gated calcium channel *(MLO1/13/15)	solute transport	GO:0005516,GO:0006952,GO:0009607,GO:0016020,GO:0016021	PF03094	IPR004326
HORVU.MOREX.r3.7HG0708490	10.3072	1.80343	2.91e-30	1.47e-28	high	protein_coding	***	Avr9/Cf-9 rapidly elicited protein	avr cf rapidly elicited protein	no mercator4 annotation	NA	NA	NA
HORVU.MOREX.r3.5HG0527380	10.3039	1.8036	1.69e-26	7.38e-25	high	protein_coding	*-*	Protein MID1-COMPLEMENTING ACTIVITY 1	mcafunc domain containing protein	no mercator4 annotation	GO:0007166	NA	NA
HORVU.MOREX.r3.1HG0095170	10.2984	4.69868	9.57e-61	1.16e-58	high	protein_coding	***	UDP-glucose-4-epimerase	UDP-D-glucose 4-epimerase; EC_5.1 racemase or epimerase	carbohydrate metabolism; enzyme classification	GO:0003978,GO:0006012,GO:0016853	PF16363	IPR016040,IPR016040,IPR005886
HORVU.MOREX.r3.3HG0324450	10.2965	1.79426	6.72e-35	3.99e-33	high	protein_coding	***	Progesterone 5-beta-reductase	s 8 oxocitronellyl enol ynthae	no mercator4 annotation	GO:0003854,GO:0016491,GO:0055114,GO:0102294	IPR016040
HORVU.MOREX.r3.4HG0335920	10.2929	1.79956	1.04e-32	5.77e-31	low	protein_coding	*-*	Splicing factor Prp18 family protein	RNA splicing factor *(PRP18)	rna processing	GO:0000350,GO:0005681,GO:0005682,GO:0008380,GO:0046540,GO:0071021,GO:0071048	PF08799	IPR014906,IPR014906
HORVU.MOREX.r3.5HG0481800	10.2889	1.78543	1.66e-32	9.11e-31	high	protein_coding	***	Glutamate receptor	ligand-gated cation channel *(GLR)	solute transport	GO:0004970,GO:0006811,GO:0016020,GO:0016021,GO:0035235	PF00497,PF01094,PF00060	IPR028082,IPR001638,IPR001828,IPR001320
HORVU.MOREX.r3.5HG0523930	10.2797	1.77948	9.69e-41	6.91e-39	high	protein_coding	***	Glycosyltransferase	EC_2.4 glycosyltransferase	enzyme classification	GO:0008152,GO:0016740,GO:0016757,GO:0016758	PF00201	IPR002213
HORVU.MOREX.r3.1HG0013180	10.2741	1.76306	2.48e-19	7.86e-18	high	protein_coding	***	Glycosyltransferase	EC_2.4 glycosyltransferase	enzyme classification	GO:0008152,GO:0016740,GO:0016757,GO:0016758	PF00201	IPR002213
HORVU.MOREX.r3.3HG0294720	10.2667	1.76611	1.49e-34	8.74e-33	high	protein_coding	***	Subtilisin-like protease	subtilisin protease sbt	no mercator4 annotation	GO:0004252,GO:0006508,GO:0008233,GO:0008236,GO:0016787	PF00082,PF05922	IPR000209,IPR000209,IPR000209,IPR000209,IPR010259
HORVU.MOREX.r3.2HG0205260	10.2625	1.76054	2.21e-29	1.08e-27	high	protein_coding	***	Tryptophan decarboxylase	aromatic amino acid decarboxylase; EC_4.1 carbon-carbon lyase	amino acid metabolism; enzyme classification	GO:0003824,GO:0006520,GO:0016829,GO:0016831,GO:0019752,GO:0030170	PF00282	IPR002129,IPR015424
HORVU.MOREX.r3.2HG0112230	10.2396	1.7302	8.61e-21	2.91e-19	high	protein_coding	***	B12D protein	b12d protein	no mercator4 annotation	GO:0016020,GO:0016021	PF06522	IPR010530
HORVU.MOREX.r3.4HG0362210	10.236	1.74414	1.28e-29	6.29e-28	low	protein_coding	--*	DNA replication licensing factor MCM7	not classified	no mercator4 annotation	GO:0000166,GO:0000347,GO:0003677,GO:0003678,GO:0004386,GO:0005524,GO:0005634,GO:0005737,GO:0006260,GO:0006270,GO:0007049,GO:0016787,GO:0032508,GO:0042555	NA	NA
HORVU.MOREX.r3.5HG0491630	10.2329	1.72897	2.93e-32	1.6e-30	high	protein_coding	*-*	RING/U-box superfamily protein	RING-H2-class ATL-subclass E3 ubiquitin ligase	protein homeostasis	NA	PF13639	IPR001841
HORVU.MOREX.r3.5HG0526210	10.2318	1.71783	1.52e-15	3.89e-14	high	protein_coding	***	basic helix-loop-helix (bHLH) DNA-binding superfamily protein	bhlh domain containing protein	no mercator4 annotation	NA	IPR011598
HORVU.MOREX.r3.2HG0178060	10.2303	5.74694	1.08e-91	2.72e-89	high	protein_coding	***	transmembrane protein, putative (Protein of unknown function, DUF642)	duf 642 domain containing protein	no mercator4 annotation	NA	PF04862,PF04862	IPR006946,IPR006946,IPR008979
HORVU.MOREX.r3.7HG0739820	10.2279	1.71945	6.28e-21	2.13e-19	high	protein_coding	***	transmembrane protein, putative (DUF679)	protein dmp	no mercator4 annotation	NA	PF05078	IPR007770
HORVU.MOREX.r3.2HG0192970	10.2228	1.72586	7.59e-39	5.12e-37	high	protein_coding	***	VQ motif family protein	regulatory protein *(VQ10) of WRKY transcription factor activity	rna biosynthesis	NA	PF05678	IPR008889
HORVU.MOREX.r3.6HG0615580	10.2047	1.70714	1.19e-38	7.97e-37	low	protein_coding	--*	DNA mismatch repair protein MutS	not classified	no mercator4 annotation	GO:0000166,GO:0003677,GO:0005524,GO:0006281,GO:0006298,GO:0006974,GO:0030983	NA	NA
HORVU.MOREX.r3.2HG0140830	10.2045	4.11017	4.89e-66	6.97e-64	high	protein_coding	*-*	ATP-dependent zinc metalloprotease FtsH	EC_3.6 hydrolase acting on acid anhydride	enzyme classification	GO:0000166,GO:0004222,GO:0005524,GO:0005886,GO:0006508,GO:0008233,GO:0008237,GO:0008270,GO:0016020,GO:0016021,GO:0016787,GO:0046872	PF14363,PF00004	IPR025753,IPR027417,IPR027417,IPR003959
HORVU.MOREX.r3.6HG0628320	10.2029	1.70249	4.63e-42	3.44e-40	high	protein_coding	***	Germin-like protein 1-1	germin protein subfamily member	no mercator4 annotation	GO:0005576,GO:0030145,GO:0045735,GO:0046872	PF00190	IPR011051,IPR006045
HORVU.MOREX.r3.7HG0669290	10.2028	3.35061	5.65e-22	2.01e-20	high	protein_coding	*-*	Jasmonate zim-domain protein	co-regulator component *(TIFY5) of JAZ-TPR transcriptional repressor complexes	rna biosynthesis	NA	PF06200,PF09425	IPR010399,IPR018467
HORVU.MOREX.r3.4HG0383890	10.2003	5.25969	1.14e-68	1.75e-66	high	protein_coding	***	DUF538 family protein (Protein of unknown function, DUF538)	cpsase sm chain domain containing protein	no mercator4 annotation	NA	PF04398	IPR007493,IPR007493
HORVU.MOREX.r3.2HG0192270	10.1996	1.69136	2.63e-26	1.14e-24	high	protein_coding	***	Sodium transporter	potassium/sodium cation transporter *(HKT)	solute transport	GO:0006812,GO:0008324,GO:0016020,GO:0016021,GO:0055085,GO:0098655	PF02386,PF02386	IPR003445,IPR003445
HORVU.MOREX.r3.2HG0205290	10.1981	1.69355	9.15e-23	3.39e-21	high	protein_coding	***	Tryptophan decarboxylase	aromatic amino acid decarboxylase; EC_4.1 carbon-carbon lyase	amino acid metabolism; enzyme classification	GO:0003824,GO:0006520,GO:0016829,GO:0016831,GO:0019752,GO:0030170	PF00282	IPR015424,IPR002129
HORVU.MOREX.r3.7HG0682060	10.1945	5.70233	1.63e-71	2.68e-69	high	protein_coding	***	Ring finger protein, putative	RING-H2-class ATL-subclass E3 ubiquitin ligase	protein homeostasis	GO:0016020,GO:0016021	PF13639	IPR001841
HORVU.MOREX.r3.7HG0728470	10.192	1.69757	6.78e-33	3.77e-31	high	protein_coding	*-*	RNA-binding protein	rrm domain containing protein	no mercator4 annotation	GO:0003676,GO:0003723,GO:0031124	PF00076	IPR000504,IPR012677
HORVU.MOREX.r3.5HG0458840	10.1824	1.67456	2.71e-20	8.96e-19	high	protein_coding	***	NAC-domain protein	NAC transcription factor	rna biosynthesis	GO:0003677,GO:0005634,GO:0006351,GO:0006355	PF02365	IPR003441,IPR003441
HORVU.MOREX.r3.7HG0641120	10.1748	1.66589	1.18e-24	4.76e-23	high	protein_coding	***	Glutathione S-transferase	class tau glutathione S-transferase	redox homeostasis	GO:0016740	PF02798	IPR004045,IPR012336,IPR010987
HORVU.MOREX.r3.5HG0513340	10.1676	4.56265	7.72e-59	8.94e-57	high	protein_coding	--*	Basic-leucine zipper (bZIP) transcription factor family protein	not classified	no mercator4 annotation	NA	NA	NA
HORVU.MOREX.r3.3HG0274050	10.1612	5.21535	9.44e-98	2.7e-95	high	protein_coding	--*	DWNN domain, a CCHC-type zinc finger	not classified	no mercator4 annotation	NA	NA	NA
HORVU.MOREX.r3.5HG0510250	10.1594	1.64043	2.19e-14	5.15e-13	high	protein_coding	***	Dirigent protein	arath dirigent protein	no mercator4 annotation	GO:0005576,GO:0048046	PF03018	IPR004265
HORVU.MOREX.r3.1HG0093760	10.1501	5.20538	2.35e-119	1.18e-116	high	protein_coding	*-*	ATP-dependent zinc metalloprotease FtsH	EC_3.6 hydrolase acting on acid anhydride	enzyme classification	GO:0000166,GO:0004222,GO:0005524,GO:0005886,GO:0006508,GO:0008233,GO:0008237,GO:0008270,GO:0016020,GO:0016021,GO:0016787,GO:0046872	PF00004,PF14363	IPR027417,IPR003959,IPR025753
HORVU.MOREX.r3.6HG0596330	10.147	4.9321	2.88e-35	1.73e-33	high	protein_coding	***	MYB	MYB class-R2R3 subgroup-2 transcription factor	rna biosynthesis	GO:0003677	PF00249,PF00249	IPR009057,IPR001005,IPR001005
HORVU.MOREX.r3.2HG0180880	10.1452	4.92099	1.82e-41	1.32e-39	high	protein_coding	***	GH3.3	indole-3-acetic acid-amido synthetase *(GH3)	phytohormone action	NA	PF03321	IPR004993
HORVU.MOREX.r3.6HG0622470	10.1432	1.6316	1.15e-22	4.26e-21	high	protein_coding	***	Glutamate receptor	ligand-gated cation channel *(GLR)	solute transport	GO:0004970,GO:0006811,GO:0016020,GO:0016021,GO:0035235	PF00060,PF00497,PF01094	IPR001320,IPR001638,IPR028082,IPR001828
HORVU.MOREX.r3.4HG0337640	10.1411	1.62646	2.5e-16	6.71e-15	low	protein_coding	--*	cation exchanger 5	not classified	no mercator4 annotation	NA	NA	NA
HORVU.MOREX.r3.6HG0616950	10.13	8.68531	4.78e-117	2.22e-114	high	protein_coding	***	Heat-shock protein, putative	class-M-I small heat-shock-responsive protein	protein homeostasis	NA	PF00011	IPR008978,IPR002068
HORVU.MOREX.r3.6HG0568570	10.1227	9.53449	2.24e-207	1.41e-203	high	protein_coding	***	WRKY transcription factor	transcription factor *(WRKY)	rna biosynthesis	GO:0003677,GO:0003700,GO:0005634,GO:0006351,GO:0006355,GO:0043565	PF03106	IPR003657,IPR003657
HORVU.MOREX.r3.2HG0110930	10.1141	5.41307	1.83e-116	8.41e-114	high	protein_coding	*-*	VQ motif-containing family protein	regulatory protein *(JAV1) of WRKY transcription factor activity	rna biosynthesis	NA	PF05678	IPR008889
HORVU.MOREX.r3.7HG0728810	10.1129	1.60218	6.32e-24	2.47e-22	high	protein_coding	***	Xyloglucan endotransglucosylase/hydrolase	EC_2.4 glycosyltransferase	enzyme classification	GO:0004553,GO:0005576,GO:0005618,GO:0005975,GO:0006073,GO:0008152,GO:0010411,GO:0016740,GO:0016757,GO:0016762,GO:0016787,GO:0016798,GO:0042546,GO:0048046,GO:0071555	PF06955,PF00722	IPR013320,IPR010713,IPR000757
HORVU.MOREX.r3.7HG0727090	10.1094	7.28176	8.82e-110	3.46e-107	high	protein_coding	--*	tRNA (guanine-N(7)-)-methyltransferase	not classified	no mercator4 annotation	GO:0006400,GO:0008033,GO:0008168,GO:0008176,GO:0016740,GO:0032259,GO:0106004	NA	NA
HORVU.MOREX.r3.7HG0642690	10.1025	5.16436	1.17e-99	3.55e-97	high	protein_coding	*-*	ABA-responsive binding factor	dehydration responsive element binding protein	no mercator4 annotation	GO:0003677,GO:0003700,GO:0005634,GO:0006351,GO:0006355	PF00847	IPR001471,IPR016177
HORVU.MOREX.r3.4HG0400940	10.1024	5.16137	1.78e-113	7.68e-111	high	protein_coding	***	3-hydroxybenzoate 6-hydroxylase 1	EC_1.14 oxidoreductase acting on paired donor with incorporation or reduction of molecular oxygen	enzyme classification	GO:0071949	PF01494	IPR023753,IPR023753,IPR002938
HORVU.MOREX.r3.6HG0609190	10.0902	1.56805	7.63e-13	1.61e-11	high	protein_coding	--*	Glycerol-3-phosphate dehydrogenase [NAD(P)+]	not classified	no mercator4 annotation	GO:0004367,GO:0005737,GO:0005975,GO:0006072,GO:0006629,GO:0006650,GO:0008654,GO:0009331,GO:0016491,GO:0016616,GO:0036439,GO:0046168,GO:0047952,GO:0051287,GO:0055114	NA	NA
HORVU.MOREX.r3.5HG0491490	10.0899	1.58637	3.78e-33	2.11e-31	high	protein_coding	***	DUF4228 domain protein	not classified	no mercator4 annotation	NA	PF14009	IPR025322
HORVU.MOREX.r3.1HG0086390	10.0895	1.57052	4.43e-16	1.17e-14	high	protein_coding	***	Short-chain dehydrogenase/reductase	short chain dehydrogenase reductase	no mercator4 annotation	NA	IPR016040
HORVU.MOREX.r3.1HG0067140	10.0848	1.56279	2.21e-13	4.84e-12	high	protein_coding	-**	Wound-induced protease inhibitor	bowman birk domain containing protein	no mercator4 annotation	GO:0004867,GO:0005576,GO:0006508,GO:0008233,GO:0010466,GO:0010951,GO:0030414	NA	NA
HORVU.MOREX.r3.2HG0192360	10.0789	3.23271	1.25e-59	1.48e-57	high	protein_coding	***	Myosin heavy chain-related	cap gly domain containing linker protein	no mercator4 annotation	GO:0016020,GO:0016021	NA	NA
HORVU.MOREX.r3.1HG0073270	10.0743	1.57135	1.47e-38	9.78e-37	high	protein_coding	***	Respiratory burst oxidase-like protein	NADPH-oxidase *(Rboh)	redox homeostasis	GO:0004601,GO:0005509,GO:0016020,GO:0016021,GO:0016491,GO:0050664,GO:0055114,GO:0098869	PF08022,PF08414,PF08030,PF01794	IPR013112,IPR013623,IPR013121,IPR011992,IPR017938,IPR017938,IPR013130
HORVU.MOREX.r3.4HG0387610	10.063	3.22948	4.16e-31	2.19e-29	high	protein_coding	***	70 kDa heat shock protein	chaperone *(Hsp70)	protein homeostasis	GO:0000166,GO:0005524	PF00012	IPR013126,IPR029047,IPR029048
HORVU.MOREX.r3.4HG0403120	10.0598	4.46593	5.36e-82	1.11e-79	high	protein_coding	*-*	Late embryogenesis abundant protein, expressed	not classified	no mercator4 annotation	NA	PF02987	IPR004238
HORVU.MOREX.r3.4HG0341400	10.0583	5.12245	3.69e-96	1.01e-93	high	protein_coding	***	WD40-repeat protein	[myosin heavy kinase	no mercator4 annotation	NA	PF00400,PF00400,PF00400,PF00400	IPR001680,IPR001680,IPR001680,IPR001680,IPR017986,IPR017986
HORVU.MOREX.r3.3HG0237360	10.0581	1.53514	4.09e-12	8.19e-11	high	protein_coding	***	WRKY family transcription factor	transcription factor *(WRKY)	rna biosynthesis	GO:0003677,GO:0003700,GO:0005634,GO:0006351,GO:0006355,GO:0006952,GO:0043565	PF03106	IPR003657,IPR003657
HORVU.MOREX.r3.2HG0108390	10.0486	1.54161	1.35e-27	6.2e-26	high	protein_coding	*-*	F-box protein family-like	duf 295 domain containing protein	no mercator4 annotation	NA	NA	NA
HORVU.MOREX.r3.6HG0626330	10.0469	6.03758	1.45e-140	1.25e-137	high	protein_coding	***	ENTH/ANTH/VHS superfamily protein	enth domain containing protein	no mercator4 annotation	NA	PF07651	IPR011417,IPR008942
HORVU.MOREX.r3.2HG0122140	10.0333	3.93179	6.26e-28	2.9e-26	high	protein_coding	*-*	Calcium-binding family protein	calcium sensor *(CML)	multi-process regulation	GO:0005509	IPR011992
HORVU.MOREX.r3.3HG0289980	10.0297	1.51836	3.51e-19	1.1e-17	high	protein_coding	***	Heavy metal transport/detoxification protein	hma domain containing protein	no mercator4 annotation	GO:0030001,GO:0046872	PF00403	IPR006121,IPR006121
HORVU.MOREX.r3.6HG0625770	10.0296	1.52742	2.29e-34	1.33e-32	high	protein_coding	--*	D-(-)-3-hydroxybutyrate oligomer hydrolase	serine rich protein	no mercator4 annotation	GO:0005576,GO:0005615,GO:0016787,GO:0019605,GO:0047989	NA	NA
HORVU.MOREX.r3.2HG0116910	10.0265	1.52252	5.02e-31	2.63e-29	high	protein_coding	***	DUF4228 domain protein	duf 4228 domain protein	no mercator4 annotation	NA	PF14009	IPR025322
HORVU.MOREX.r3.6HG0615840	10.0242	1.52046	6.9e-37	4.37e-35	high	protein_coding	***	Metalloendoproteinase 1	Matrixin-type metalloprotease; EC_3.4 hydrolase acting on peptide bond (peptidase)	protein homeostasis; enzyme classification	GO:0004222,GO:0006508,GO:0008233,GO:0008237,GO:0008270,GO:0016787,GO:0031012,GO:0046872	PF01471,PF00413	IPR002477,IPR002477,IPR001818
HORVU.MOREX.r3.4HG0345790	10.023	1.52889	2.95e-21	1.02e-19	low	protein_coding	--*	F-box/RNI-like superfamily protein	not classified	no mercator4 annotation	NA	NA	NA
HORVU.MOREX.r3.5HG0474120	10.0185	5.07275	1.45e-102	4.87e-100	high	protein_coding	***	WRKY transcription factor	transcription factor *(WRKY)	rna biosynthesis	GO:0003677,GO:0003700,GO:0005634,GO:0006351,GO:0006355,GO:0043565	PF03106	IPR003657,IPR003657
HORVU.MOREX.r3.3HG0280500	10.0176	1.50868	2.66e-21	9.2e-20	high	protein_coding	--*	Cell division cycle 20.1, cofactor of apc complex	not classified	no mercator4 annotation	GO:0010997,GO:0051301,GO:0097027,GO:1904668	NA	NA
HORVU.MOREX.r3.7HG0719250	10.0169	1.51503	3.16e-39	2.16e-37	high	protein_coding	***	Ring finger protein, putative	RING-H2-class ATL-subclass E3 ubiquitin ligase	protein homeostasis	GO:0016020,GO:0016021	PF13639	IPR001841
HORVU.MOREX.r3.4HG0388840	10.0163	1.51071	9.37e-31	4.86e-29	high	protein_coding	***	Avr9/Cf-9 rapidly elicited protein	duf 668 domain containing protein 3475	no mercator4 annotation	NA	PF11961,PF05003	IPR021864,IPR007700
HORVU.MOREX.r3.2HG0187000	10.0152	1.51117	3.96e-30	1.99e-28	high	protein_coding	***	Dehydration-responsive element-binding factor 1	dehydration responsive element binding protein	no mercator4 annotation	GO:0003677,GO:0003700,GO:0005634,GO:0006351,GO:0006355	PF00847	IPR016177,IPR001471
HORVU.MOREX.r3.6HG0612920	10.0148	4.40469	3.2e-34	1.85e-32	high	protein_coding	--*	Bifunctional cytochrome P450/NADPH--P450 reductase 2	not classified	no mercator4 annotation	GO:0003824,GO:0003958,GO:0004497,GO:0005504,GO:0005506,GO:0005737,GO:0008152,GO:0010181,GO:0016491,GO:0016705,GO:0016712,GO:0019395,GO:0020037,GO:0046872,GO:0050660,GO:0055114,GO:0070330	NA	NA
HORVU.MOREX.r3.2HG0205050	10.0113	1.49855	2.19e-20	7.28e-19	high	protein_coding	*-*	Receptor-like protein kinase	WAK/WAKL protein kinase; EC_2.7 transferase transferring phosphorus-containing group	protein modification; enzyme classification	GO:0000166,GO:0004672,GO:0004674,GO:0005524,GO:0005576,GO:0005886,GO:0006468,GO:0016020,GO:0016021,GO:0016301,GO:0016310,GO:0016740,GO:0019199	PF07714,PF07645,PF13947	IPR001245,IPR001881,IPR011009,IPR025287
HORVU.MOREX.r3.4HG0403430	9.99479	1.49084	1.47e-28	7e-27	high	protein_coding	***	Patatin	phospholipase-A2 *(pPLA2-II))	lipid metabolism	GO:0006629,GO:0008152,GO:0016042,GO:0016787	PF01734	IPR002641,IPR016035
HORVU.MOREX.r3.6HG0574300	9.98856	1.4884	4.9e-37	3.12e-35	low	transposon_related	*-*	Retrotransposon protein, putative, unclassified	reverse transcriptase domain containing protein	no mercator4 annotation	NA	PF00078	IPR000477
HORVU.MOREX.r3.1HG0079290	9.98235	1.45607	5.33e-11	9.72e-10	high	protein_coding	--*	calcium-dependent protein kinase 15	not classified	no mercator4 annotation	NA	NA	NA
HORVU.MOREX.r3.5HG0512350	9.9589	5.65463	1.5e-112	6.29e-110	low	non_coding	***	Cytochrome P450	EC_1.14 oxidoreductase acting on paired donor with incorporation or reduction of molecular oxygen	enzyme classification	GO:0004497,GO:0005506,GO:0016491,GO:0016705,GO:0020037,GO:0046872,GO:0055114	PF00067	IPR001128,IPR001128
HORVU.MOREX.r3.2HG0213080	9.94799	1.42781	5.5e-14	1.25e-12	low	protein_coding	*-*	Blue copper protein	phytocyanin domain containing protein	no mercator4 annotation	GO:0009055,GO:0022900	NA	NA
HORVU.MOREX.r3.2HG0115860	9.94736	1.44169	1.53e-21	5.36e-20	low	protein_coding	--*	Bifunctional hemolysin/adenylate cyclase	succinate dehydrogenase [ubiquinone] iron sulfur subunit mitochondrial	no mercator4 annotation	GO:0000166,GO:0004016,GO:0005509,GO:0005516,GO:0005524,GO:0005576,GO:0005623,GO:0006171,GO:0007204,GO:0008294,GO:0009405,GO:0016829,GO:0019835,GO:0044179,GO:0090729	NA	NA
HORVU.MOREX.r3.3HG0287830	9.94516	1.43154	1.86e-23	7.11e-22	high	protein_coding	***	Short-chain dehydrogenase/reductase	short chain dehydrogenase reductase	no mercator4 annotation	NA	IPR016040
HORVU.MOREX.r3.1HG0038890	9.93672	1.41392	9.94e-14	2.23e-12	low	protein_coding	--*	ABC transporter G family member	abc transporter member	no mercator4 annotation	GO:0000166,GO:0005524,GO:0016020,GO:0016021,GO:0016887	NA	NA
HORVU.MOREX.r3.7HG0684680	9.93653	1.4298	1.06e-29	5.22e-28	high	protein_coding	*-*	basic helix-loop-helix (bHLH) DNA-binding superfamily protein	bHLH class-VIIIb transcription factor	rna biosynthesis	NA	PF00010	IPR011598,IPR011598
HORVU.MOREX.r3.5HG0491480	9.9257	1.41807	2.69e-24	1.06e-22	high	protein_coding	--*	Homogentisate 1,2-dioxygenase	not classified	no mercator4 annotation	GO:0004411,GO:0006559,GO:0006570,GO:0006572,GO:0016491,GO:0046872,GO:0051213,GO:0055114	PF14009	IPR025322
HORVU.MOREX.r3.1HG0077940	9.92533	3.07662	1.03e-50	9.92e-49	high	protein_coding	--*	sequence-specific DNA binding transcription factor ATNDX	not classified	no mercator4 annotation	NA	NA	NA
HORVU.MOREX.r3.3HG0323590	9.91498	3.07135	7.31e-64	9.75e-62	low	non_coding	--*	50S ribosomal protein L7/L12	not classified	no mercator4 annotation	GO:0003735,GO:0005622,GO:0005840,GO:0006412	NA	NA
HORVU.MOREX.r3.2HG0130740	9.91444	5.42959	1.52e-97	4.32e-95	high	protein_coding	***	Kinase family protein	MAP3K-WNK protein kinase; EC_2.7 transferase transferring phosphorus-containing group	multi-process regulation; enzyme classification	GO:0004672,GO:0004674,GO:0005524,GO:0005829,GO:0006468,GO:0016301,GO:0016310,GO:0035556	PF00069	IPR000719,IPR011009
HORVU.MOREX.r3.5HG0524510	9.90559	4.95905	1.17e-84	2.57e-82	low	protein_coding	--*	P-loop containing nucleoside triphosphate hydrolases superfamily protein	ef hand domain containing protein	no mercator4 annotation	NA	NA	NA
HORVU.MOREX.r3.1HG0090950	9.90229	3.80992	1.8e-78	3.46e-76	high	protein_coding	***	3-ketoacyl-CoA synthase	3-ketoacyl-CoA synthase *(KCS)	lipid metabolism	GO:0003824,GO:0006633,GO:0008152,GO:0016020,GO:0016021,GO:0016740,GO:0016746,GO:0016747	PF08541,PF08392	IPR016039,IPR013747,IPR016039,IPR013601
HORVU.MOREX.r3.1HG0083580	9.90023	1.38858	7.56e-23	2.81e-21	high	protein_coding	***	Phospholipase D	phospholipase-D *(PLD-alpha); EC_3.1 hydrolase acting on ester bond	lipid metabolism; enzyme classification	GO:0003824,GO:0004630,GO:0005509,GO:0016020,GO:0016042,GO:0016787,GO:0046470,GO:0070290	PF00614,PF00614,PF12357,PF00168	IPR001736,IPR001736,IPR024632,IPR000008,IPR000008
HORVU.MOREX.r3.3HG0303730	9.89533	6.55319	6.48e-103	2.19e-100	high	protein_coding	***	2-oxoglutarate (2OG) and Fe(II)-dependent oxygenase superfamily protein	jasmonic acid oxidase *(JOX/JAO); EC_1.14 oxidoreductase acting on paired donor with incorporation or reduction of molecular oxygen	phytohormone action; enzyme classification	NA	PF14226,PF03171	IPR026992,IPR005123
HORVU.MOREX.r3.2HG0191640	9.88017	1.37433	2.29e-26	9.93e-25	high	protein_coding	***	Yellow stripe-like transporter 17	iron chelator transporter *(YSL)	solute transport	GO:0016020,GO:0016021,GO:0055085	PF03169	IPR004813,IPR004813
HORVU.MOREX.r3.4HG0339970	9.86634	1.34252	1.01e-14	2.43e-13	high	protein_coding	--*	serine-type endopeptidase inhibitor	not classified	no mercator4 annotation	NA	NA	NA
HORVU.MOREX.r3.5HG0433030	9.85938	1.34892	1.23e-25	5.17e-24	low	non_coding	***	Cytochrome P450, putative	EC_1.14 oxidoreductase acting on paired donor with incorporation or reduction of molecular oxygen	enzyme classification	GO:0004497,GO:0005506,GO:0016020,GO:0016491,GO:0016705,GO:0016709,GO:0020037,GO:0044550,GO:0046872,GO:0055114	PF00067	IPR001128,IPR001128
HORVU.MOREX.r3.5HG0424400	9.85724	1.3492	3.83e-30	1.93e-28	low	protein_coding	--*	GRAM-containing/ABA-responsive protein	gram domain containing protein	no mercator4 annotation	NA	NA	NA
HORVU.MOREX.r3.2HG0206590	9.85431	4.92368	1.4e-23	5.4e-22	high	protein_coding	--*	Cyclic nucleotide-gated cation channel alpha-3	not classified	no mercator4 annotation	GO:0000166,GO:0005216,GO:0005223,GO:0005249,GO:0005887,GO:0006811,GO:0006812,GO:0007601,GO:0016020,GO:0016021,GO:0030553,GO:0034220,GO:0042391,GO:0050896,GO:0055085,GO:0071805,GO:0098655,GO:1902495	NA	NA
HORVU.MOREX.r3.7HG0669300	9.85209	4.24267	9.88e-38	6.43e-36	high	protein_coding	*-*	Jasmonate zim-domain protein	tify domain containing protein	no mercator4 annotation	NA	PF06200,PF09425	IPR010399,IPR018467
HORVU.MOREX.r3.6HG0575430	9.85114	1.34607	9.72e-37	6.12e-35	low	protein_coding	*-*	LINE-1 reverse transcriptase like	reverse transcriptase domain containing protein	no mercator4 annotation	GO:0003964,GO:0006278,GO:0016787	NA	NA
HORVU.MOREX.r3.2HG0174390	9.8336	1.32556	2.48e-32	1.36e-30	high	protein_coding	***	Heavy metal transport/detoxification superfamily protein	hma domain containing protein	no mercator4 annotation	GO:0030001,GO:0046872	PF00403	IPR006121,IPR006121
HORVU.MOREX.r3.6HG0600160	9.83067	5.97018	1.67e-48	1.5e-46	high	protein_coding	***	Ethylene-responsive transcription factor	subgroup ERF-IX transcription factor	rna biosynthesis	GO:0003677,GO:0003700,GO:0005634,GO:0006351,GO:0006355	PF00847	IPR016177,IPR001471
HORVU.MOREX.r3.4HG0399970	9.81961	7.61073	1.69e-132	1.21e-129	low	non_coding	***	Cytochrome b561 and DOMON domain-containing protein	cytochrome b561 and domain containing protein	no mercator4 annotation	GO:0016020,GO:0016021,GO:0055114	PF04526,PF03188	IPR005018,IPR006593
HORVU.MOREX.r3.2HG0195150	9.81692	1.30625	4.8e-20	1.57e-18	high	protein_coding	***	Ethylene-responsive transcription factor	ethylene responsive transcription factor erf	no mercator4 annotation	GO:0003677,GO:0003700,GO:0005634,GO:0006351,GO:0006355	PF00847	IPR016177,IPR001471
HORVU.MOREX.r3.4HG0337650	9.81025	3.72259	6.34e-43	4.87e-41	low	protein_coding	--*	Potassium-transporting ATPase KdpC subunit	not classified	no mercator4 annotation	GO:0000166,GO:0005524,GO:0005886,GO:0006811,GO:0006813,GO:0008556,GO:0016020,GO:0016021,GO:0071805,GO:0099132	NA	NA
HORVU.MOREX.r3.5HG0530910	9.80354	1.30216	4.38e-31	2.3e-29	high	protein_coding	***	Zinc finger family protein	C2H2 class-STOP transcription factor	rna biosynthesis	GO:0003676	NA	NA
HORVU.MOREX.r3.5HG0499870	9.80159	1.29266	5.14e-28	2.39e-26	high	protein_coding	***	RING/U-box superfamily protein	ring type domain containing protein	no mercator4 annotation	NA	PF13639	IPR001841
HORVU.MOREX.r3.2HG0198540	9.7932	1.2766	1.49e-17	4.24e-16	high	protein_coding	--*	Matrilin-3	not classified	no mercator4 annotation	GO:0001501,GO:0005201,GO:0005509,GO:0005515,GO:0005576,GO:0005788,GO:0030198,GO:0031012,GO:0043687,GO:0044267	NA	NA
HORVU.MOREX.r3.5HG0512320	9.79201	8.79097	5.17e-165	8.79e-162	low	non_coding	***	Cytochrome P450	EC_1.14 oxidoreductase acting on paired donor with incorporation or reduction of molecular oxygen	enzyme classification	GO:0004497,GO:0005506,GO:0016491,GO:0016705,GO:0020037,GO:0046872,GO:0055114	PF00067	IPR001128,IPR001128
HORVU.MOREX.r3.7HG0663860	9.79102	1.27674	3.42e-20	1.13e-18	high	protein_coding	***	EF hand calcium-binding protein family, putative	ef hand domain containing protein	no mercator4 annotation	GO:0005509	PF13202,PF13202	IPR002048,IPR002048,IPR011992
HORVU.MOREX.r3.2HG0170930	9.78834	3.69171	9.89e-43	7.55e-41	high	protein_coding	***	Heat-shock protein, putative	class-ER small heat-shock-responsive protein	protein homeostasis	NA	PF00011	IPR008978,IPR002068
HORVU.MOREX.r3.7HG0726410	9.78712	1.28824	1.52e-29	7.49e-28	high	protein_coding	***	Glycosyltransferase	EC_2.4 glycosyltransferase	enzyme classification	GO:0008152,GO:0016740,GO:0016757,GO:0016758	PF00201	IPR002213
HORVU.MOREX.r3.5HG0507280	9.78646	5.08308	4.71e-111	1.93e-108	high	protein_coding	***	E3 ubiquitin-protein ligase RGLG2	E3 ubiquitin ligase *(RGLG)	protein homeostasis	GO:0016020,GO:0016021,GO:0016874	PF07002	IPR010734,IPR002035
HORVU.MOREX.r3.2HG0177790	9.78518	1.28023	2.74e-34	1.59e-32	high	protein_coding	--*	Methyl-CpG-binding domain protein 6	NA	NA	GO:0001650,GO:0003682,GO:0005634,GO:0005654,GO:0005694,GO:0008150,GO:0010369	NA	NA
HORVU.MOREX.r3.1HG0024220	9.78252	1.25502	6.52e-11	1.18e-09	high	protein_coding	--*	ACT domain repeat 5	u box domain containing protein	no mercator4 annotation	NA	NA	NA
HORVU.MOREX.r3.1HG0051520	9.76888	1.25831	3.82e-29	1.85e-27	high	protein_coding	***	Protein DETOXIFICATION	metabolite transporter *(DTX)	solute transport	NA	PF01554,PF01554	IPR002528,IPR002528,IPR002528
HORVU.MOREX.r3.1HG0070910	9.76117	1.24051	8.57e-14	1.93e-12	high	protein_coding	*-*	WRKY transcription factor	transcription factor *(WRKY)	rna biosynthesis	GO:0003677,GO:0003700,GO:0005634,GO:0006351,GO:0006355,GO:0043565	PF03106	IPR003657,IPR003657
HORVU.MOREX.r3.5HG0501660	9.76057	1.25043	2.17e-29	1.06e-27	low	protein_coding	--*	DNA endonuclease RBBP8	b ox type domain containing protein	no mercator4 annotation	GO:0000014,GO:0000082,GO:0000122,GO:0000724,GO:0001103,GO:0001106,GO:0001835,GO:0003677,GO:0003684,GO:0004518,GO:0004519,GO:0005634,GO:0005654,GO:0005694,GO:0006281,GO:0006289,GO:0006974,GO:0007049,GO:0010792,GO:0016787,GO:0017053,GO:0031572,GO:0032355,GO:0042802,GO:0043231,GO:0051301,GO:0051321,GO:0090305,GO:1903507	NA	NA
HORVU.MOREX.r3.3HG0303490	9.75778	1.22708	4.19e-12	8.37e-11	low	protein_coding	--*	Arf-GAP with SH3 domain, ANK repeat and PH domain-containing protein 1	not classified	no mercator4 annotation	GO:0001786,GO:0002102,GO:0005096,GO:0005515,GO:0005546,GO:0005547,GO:0005737,GO:0005829,GO:0016020,GO:0030030,GO:0031253,GO:0043197,GO:0043547,GO:0045296,GO:0046872,GO:0060271,GO:0061000,GO:0071803,GO:1903527	NA	NA
HORVU.MOREX.r3.2HG0182730	9.75597	4.1505	2.63e-66	3.78e-64	high	protein_coding	***	Glycosyltransferase	EC_2.4 glycosyltransferase	enzyme classification	GO:0008152,GO:0016740,GO:0016757,GO:0016758	PF00201	IPR002213
HORVU.MOREX.r3.6HG0628110	9.75084	1.24745	1.62e-34	9.45e-33	high	protein_coding	***	CRT-binding factor	dehydration responsive element binding protein	no mercator4 annotation	GO:0003677,GO:0003700,GO:0005634,GO:0006351,GO:0006355	PF00847	IPR016177,IPR001471
HORVU.MOREX.r3.3HG0274630	9.75083	1.24855	1.04e-31	5.58e-30	high	protein_coding	***	Receptor-like kinase	PERK protein kinase; EC_2.7 transferase transferring phosphorus-containing group	protein modification; enzyme classification	GO:0004672,GO:0005524,GO:0006468,GO:0016301,GO:0016310	PF00069	IPR011009,IPR000719
HORVU.MOREX.r3.5HG0444170	9.74333	1.21593	4.93e-13	1.05e-11	high	protein_coding	***	Pathogenesis-related protein 1	bet v 1 domain containing protein	no mercator4 annotation	GO:0006952,GO:0009607	NA	NA
HORVU.MOREX.r3.4HG0408420	9.74033	1.22386	1.82e-21	6.37e-20	high	protein_coding	*-*	Ring finger protein, putative	RING-H2-class ATL-subclass E3 ubiquitin ligase	protein homeostasis	GO:0016020,GO:0016021	PF13639	IPR001841
HORVU.MOREX.r3.2HG0208520	9.73794	3.6388	2.83e-40	1.99e-38	high	protein_coding	***	Heavy metal transport/detoxification superfamily protein	hma domain containing protein	no mercator4 annotation	GO:0030001,GO:0046872	PF00403	IPR006121,IPR006121
HORVU.MOREX.r3.2HG0211930	9.73391	6.54069	4.66e-114	2.04e-111	low	non_coding	***	Cytochrome P450 family protein, expressed	EC_1.14 oxidoreductase acting on paired donor with incorporation or reduction of molecular oxygen	enzyme classification	GO:0004497,GO:0005506,GO:0016020,GO:0016021,GO:0016491,GO:0016705,GO:0016709,GO:0020037,GO:0044550,GO:0046872,GO:0055114	PF00067	IPR001128,IPR001128
HORVU.MOREX.r3.7HG0682090	9.73175	8.41076	1.3e-179	2.94e-176	high	protein_coding	***	Oxysterol-binding protein-like	osbp oxysterol binding protein 4b	no mercator4 annotation	NA	PF01237	IPR000648
HORVU.MOREX.r3.2HG0191770	9.7309	9.04347	1.94e-171	3.77e-168	high	protein_coding	*-*	Ethylene-responsive transcription factor, putative	subgroup ERF-VIII transcription factor	rna biosynthesis	GO:0003677,GO:0003700,GO:0005634,GO:0006351,GO:0006355	PF00847	IPR001471,IPR016177
HORVU.MOREX.r3.6HG0578520	9.7267	1.22535	5.97e-31	3.12e-29	high	protein_coding	--*	Small heat-shock protein, putative	shsp domain containing protein	no mercator4 annotation	NA	NA	NA
HORVU.MOREX.r3.6HG0575890	9.72218	1.21164	1.38e-24	5.54e-23	low	non_coding	***	Cytochrome P450 family protein	EC_1.14 oxidoreductase acting on paired donor with incorporation or reduction of molecular oxygen	enzyme classification	GO:0004497,GO:0005506,GO:0016020,GO:0016021,GO:0016491,GO:0016705,GO:0020037,GO:0046872,GO:0055114	PF00067	IPR001128,IPR001128
HORVU.MOREX.r3.5HG0510780	9.72103	1.1925	1.69e-13	3.72e-12	high	protein_coding	***	Universal stress protein family protein	usp domain containing protein	no mercator4 annotation	GO:0006950	PF00582	IPR006016
HORVU.MOREX.r3.7HG0732020	9.71878	7.6652	7.67e-151	8.47e-148	low	non_coding	***	Cytochrome P450	EC_1.14 oxidoreductase acting on paired donor with incorporation or reduction of molecular oxygen	enzyme classification	GO:0004497,GO:0005506,GO:0016491,GO:0016705,GO:0020037,GO:0046872,GO:0055114	PF00067	IPR001128,IPR001128
HORVU.MOREX.r3.1HG0072150	9.70396	2.85171	2.09e-40	1.47e-38	high	protein_coding	***	cotton fiber protein	duf 761 domain protein	no mercator4 annotation	NA	PF05553	IPR008480
HORVU.MOREX.r3.4HG0382610	9.7031	1.18058	8.34e-16	2.16e-14	high	protein_coding	--*	cytochrome P450, family 705, subfamily A, polypeptide 21	nascent polypeptide associated complex subunit alpha muscle specific form	no mercator4 annotation	NA	NA	NA
HORVU.MOREX.r3.7HG0663260	9.70287	1.1982	2.34e-27	1.06e-25	low	protein_coding	--*	Alanine--tRNA ligase	not classified	no mercator4 annotation	GO:0000049,GO:0000166,GO:0003676,GO:0003723,GO:0004812,GO:0004813,GO:0005524,GO:0005737,GO:0006412,GO:0006419,GO:0016874,GO:0043039,GO:0046872	NA	NA
HORVU.MOREX.r3.7HG0662380	9.70084	1.16474	5.76e-08	7.77e-07	high	protein_coding	***	Pathogenesis-related protein 10.1	bet v 1 domain containing protein	no mercator4 annotation	GO:0006952,GO:0009607	PF00407	IPR000916
HORVU.MOREX.r3.2HG0194350	9.69875	1.17814	1.15e-18	3.48e-17	high	protein_coding	***	Peptide transporter	anion transporter *(NRT1/PTR)	solute transport	GO:0005215,GO:0006857,GO:0016020,GO:0016021,GO:0022857,GO:0055085	PF00854	IPR020846,IPR020846,IPR000109
HORVU.MOREX.r3.1HG0051090	9.67885	6.23026	1.11e-64	1.52e-62	high	protein_coding	***	Alpha/beta-Hydrolases superfamily protein	ab hydrolase domain containing protein	no mercator4 annotation	GO:0016020,GO:0016021,GO:0016787	PF00561	IPR000073,IPR029058,IPR029058
HORVU.MOREX.r3.7HG0672740	9.67848	4.44196	1.81e-64	2.43e-62	high	protein_coding	***	Receptor-like protein kinase	LRR-III protein kinase; EC_2.7 transferase transferring phosphorus-containing group	protein modification; enzyme classification	GO:0004672,GO:0005524,GO:0006468,GO:0016020,GO:0016021,GO:0016301,GO:0016310	PF00069	IPR011009,IPR000719
HORVU.MOREX.r3.5HG0524820	9.67054	9.5515	7.22e-211	5.36e-207	high	protein_coding	***	DCD (Development and cell death) domain protein	dcd domain containing protein	no mercator4 annotation	NA	PF10539	IPR013989
HORVU.MOREX.r3.7HG0732170	9.67014	9.16213	2.8e-102	9.3e-100	high	protein_coding	***	Calcium-binding family protein	ef hand domain containing protein	no mercator4 annotation	GO:0005509	PF13833	IPR011992,IPR002048
HORVU.MOREX.r3.4HG0409510	9.66771	1.15152	3.69e-19	1.15e-17	high	protein_coding	*-*	NAC domain-containing protein, putative	NAC transcription factor	rna biosynthesis	GO:0003677,GO:0005634,GO:0006351,GO:0006355	PF02365	IPR003441,IPR003441
HORVU.MOREX.r3.3HG0302620	9.66301	7.22911	3.95e-50	3.71e-48	high	protein_coding	***	Calcium-dependent lipid-binding domain-containing protein	c2 domain containing protein	no mercator4 annotation	NA	PF00168	IPR000008,IPR000008
HORVU.MOREX.r3.2HG0160240	9.66014	6.86977	1.49e-92	3.82e-90	high	protein_coding	***	Exocyst complex component exo70a1	component *(EXO70) of Exocyst complex	vesicle trafficking	GO:0000145,GO:0006887	PF03081	IPR016159,IPR004140
HORVU.MOREX.r3.3HG0297550	9.64849	5.90289	4.49e-132	3.19e-129	high	protein_coding	*-*	WRKY transcription factor	transcription factor *(WRKY)	rna biosynthesis	GO:0003677,GO:0003700,GO:0005634,GO:0006351,GO:0006355,GO:0043565	PF03106	IPR003657,IPR003657
HORVU.MOREX.r3.5HG0518000	9.64604	1.13194	4.73e-25	1.94e-23	high	protein_coding	***	Glutathione S-transferase	class phi glutathione S-transferase	redox homeostasis	GO:0016740	PF02798,PF00043	IPR012336,IPR010987,IPR004045,IPR004046
HORVU.MOREX.r3.4HG0341760	9.64006	1.1077	9.9e-09	1.45e-07	low	plastid_related	***	Phospholipase a1-chloroplastic-like	phospholipase-A1 *(PC-PLA1)	lipid metabolism	GO:0006629,GO:0016787	PF01764	IPR002921,IPR029058
HORVU.MOREX.r3.7HG0736800	9.62899	1.10005	3.75e-11	6.95e-10	high	protein_coding	*-*	two-component response regulator	transcription factor *(CLAUSA)	rna biosynthesis	NA	PF00249	IPR006447,IPR001005,IPR009057
HORVU.MOREX.r3.2HG0183740	9.62678	3.53673	2.84e-45	2.3e-43	high	protein_coding	***	Sugar transporter, putative	polyol/monosaccharide transporter *(PLT)	solute transport	GO:0005215,GO:0008643,GO:0016020,GO:0016021,GO:0016491,GO:0022857,GO:0032440,GO:0055085,GO:0055114	PF00083	IPR020846,IPR005828,IPR003663
HORVU.MOREX.r3.3HG0246210	9.6224	1.10564	1.91e-23	7.3e-22	high	protein_coding	*-*	Late embryogenesis abundant protein	late embryogenesis abundant protein b19 3	no mercator4 annotation	NA	NA	NA
HORVU.MOREX.r3.1HG0051910	9.61708	6.78075	7.75e-95	2.07e-92	high	protein_coding	***	Glutathione S-transferase	class tau glutathione S-transferase	redox homeostasis	GO:0016740	PF13417	IPR004045,IPR012336,IPR010987
HORVU.MOREX.r3.7HG0664260	9.61699	1.11185	4.03e-32	2.19e-30	high	protein_coding	***	12-oxophytodienoate reductase-like protein	4,5-didehydro-jasmonic acid reductase *(OPR2); EC_1.3 oxidoreductase acting on CH-CH group of donor	phytohormone action; enzyme classification	GO:0003824,GO:0010181,GO:0016491,GO:0055114	PF00724	IPR001155
HORVU.MOREX.r3.3HG0307040	9.61008	7.96883	2.11e-95	5.72e-93	high	protein_coding	***	NAC domain-containing protein, putative	NAC transcription factor	rna biosynthesis	GO:0003677,GO:0005634,GO:0006351,GO:0006355	PF02365	IPR003441,IPR003441
HORVU.MOREX.r3.5HG0524170	9.60694	4.0116	6.33e-64	8.47e-62	high	protein_coding	***	Kinase family protein	DUF26 protein kinase; EC_2.7 transferase transferring phosphorus-containing group	protein modification; enzyme classification	GO:0004672,GO:0005524,GO:0005773,GO:0005886,GO:0006468,GO:0009737,GO:0016020,GO:0016021,GO:0016301,GO:0016310	PF01657,PF01657,PF00069	IPR002902,IPR002902,IPR011009,IPR000719
HORVU.MOREX.r3.3HG0283500	9.60452	1.09628	2.74e-32	1.5e-30	high	protein_coding	*-*	ABC transporter G family member	ABC-G-type lipid transporter *(STR)	external stimuli response	GO:0000166,GO:0005524,GO:0016020,GO:0016021,GO:0016887	PF00005,PF01061	IPR027417,IPR003439,IPR013525
HORVU.MOREX.r3.6HG0572030	9.60337	1.08183	3.32e-19	1.04e-17	high	protein_coding	***	transmembrane protein, putative (DUF247)	upf protein	no mercator4 annotation	NA	PF03140	IPR004158
HORVU.MOREX.r3.7HG0718080	9.60334	1.08781	8.92e-25	3.61e-23	high	protein_coding	***	Amino acid permease	amino acid transporter *(AAP)	solute transport	GO:0016020,GO:0016021	PF01490	IPR013057
HORVU.MOREX.r3.5HG0433130	9.59604	8.13007	8.2e-63	1.07e-60	high	protein_coding	***	Calmodulin	calmodulin 6 7 8	no mercator4 annotation	GO:0005509	PF13499,PF13499	IPR011992,IPR002048,IPR002048
HORVU.MOREX.r3.2HG0129490	9.58926	3.48803	2.57e-40	1.81e-38	high	protein_coding	***	Zinc finger protein	ZAT transcription factor	rna biosynthesis	GO:0003676	PF13912,PF13912	IPR007087,IPR007087
HORVU.MOREX.r3.3HG0290300	9.58724	1.07088	1.09e-21	3.84e-20	high	protein_coding	***	Homeobox leucine zipper protein	HD-ZIP IV-type transcription factor; transcriptional regulator *(GL2) of position-dependent cell determination	rna biosynthesis; plant organogenesis	GO:0003677,GO:0005634,GO:0006355,GO:0008289,GO:0043565	PF00046,PF01852	IPR001356,IPR002913,IPR009057
HORVU.MOREX.r3.7HG0718760	9.58069	1.05382	3.81e-15	9.48e-14	high	protein_coding	***	FAD-binding Berberine family protein	EC_1.1 oxidoreductase acting on CH-OH group of donor	enzyme classification	GO:0003824,GO:0016491,GO:0016614,GO:0050660,GO:0055114	PF08031,PF01565	IPR012951,IPR006094,IPR016166
HORVU.MOREX.r3.6HG0556880	9.56999	1.0602	3.88e-31	2.04e-29	high	protein_coding	*-*	Leucine-rich repeat receptor-like protein kinase family protein	lrrnt 2 domain containing protein	no mercator4 annotation	NA	PF00560,PF00560	IPR001611,IPR001611,IPR032675,IPR032675
HORVU.MOREX.r3.2HG0139080	9.56999	1.04453	8.1e-17	2.23e-15	high	protein_coding	***	Aspartic proteinase nepenthesin-1	Pepsin-type protease; EC_3.4 hydrolase acting on peptide bond (peptidase)	protein homeostasis; enzyme classification	GO:0004190,GO:0006508,GO:0008233,GO:0016787	PF14543,PF14541	IPR021109,IPR032861,IPR032799
HORVU.MOREX.r3.6HG0593900	9.56941	2.71375	1.6e-34	9.36e-33	high	protein_coding	***	BTB/POZ domain-containing protein	substrate adaptor of CUL3-based E3 ubiquitin ligase complex	protein homeostasis	GO:0051260	PF02214	IPR011333,IPR003131,IPR011044
HORVU.MOREX.r3.6HG0603700	9.55087	2.69997	5.66e-54	5.95e-52	high	protein_coding	***	Dehydration-responsive element-binding factor 1	dehydration responsive element binding protein	no mercator4 annotation	GO:0003677,GO:0003700,GO:0005634,GO:0006351,GO:0006355	PF00847	IPR016177,IPR001471
HORVU.MOREX.r3.1HG0075800	9.54962	5.67195	2.39e-113	1.03e-110	low	protein_coding	--*	electron transporter, putative (Protein of unknown function, DUF547)	ap erf domain containing protein	no mercator4 annotation	NA	NA	NA
HORVU.MOREX.r3.2HG0146510	9.54655	1.00164	4.48e-08	6.11e-07	low	protein_coding	--*	NAD(P)-binding Rossmann-fold superfamily protein	not classified	no mercator4 annotation	NA	NA	NA
HORVU.MOREX.r3.4HG0407300	9.53789	1.02165	4.43e-24	1.74e-22	high	protein_coding	***	Xyloglucan galactosyltransferase KATAMARI1-like protein	1,2-beta-galactosyltransferase *(MUR3-like)	cell wall organisation	GO:0006486,GO:0016740,GO:0016757	PF03016	IPR004263
HORVU.MOREX.r3.5HG0477620	9.53588	1.00882	6.8e-16	1.77e-14	high	protein_coding	***	U-box domain-containing protein	E3 ubiquitin ligase	protein homeostasis	GO:0004842,GO:0016567	PF00514,PF04564	IPR000225,IPR016024,IPR003613
HORVU.MOREX.r3.6HG0608880	9.53237	1.00191	2.07e-14	4.88e-13	high	protein_coding	***	GDSL esterase/lipase	EC_3.1 hydrolase acting on ester bond	enzyme classification	NA	PF00657	IPR001087,IPR013830,IPR013830,IPR013830,IPR013830
HORVU.MOREX.r3.6HG0563370	9.53072	1.01658	1.94e-26	8.45e-25	high	protein_coding	--*	Plant cadmium resistance protein	hma domain containing protein	no mercator4 annotation	NA	PF11204,PF04749	IPR006461,IPR021369,IPR006461
HORVU.MOREX.r3.2HG0172470	9.52475	0.990925	6.16e-12	1.22e-10	low	protein_coding	--*	UPSTREAM OF FLC protein (DUF966)	retrotrans gag domain containing protein	no mercator4 annotation	NA	NA	NA
HORVU.MOREX.r3.7HG0688860	9.5237	1.01612	3.06e-29	1.49e-27	low	protein_coding	--*	Zinc knuckle family protein	cchc type domain containing protein	no mercator4 annotation	NA	PF00098	IPR001878
HORVU.MOREX.r3.2HG0119280	9.5237	0.994689	1.35e-13	3e-12	high	protein_coding	***	Gibberellin receptor GID1a	abhydrolase 3 domain containing protein	no mercator4 annotation	GO:0008152,GO:0016787	PF07859	IPR029058,IPR013094
HORVU.MOREX.r3.7HG0723260	9.52142	5.03313	6.29e-99	1.87e-96	high	protein_coding	***	TMV response-related protein	tmv response protein	no mercator4 annotation	NA	PF14009	IPR025322
HORVU.MOREX.r3.7HG0685370	9.52066	10.0206	1.54e-215	1.4e-211	high	protein_coding	***	Stress up-regulated Nod 19 protein	stress up regulated nod protein	no mercator4 annotation	NA	PF07712	IPR011692
HORVU.MOREX.r3.1HG0046570	9.51488	2.65754	9.08e-30	4.5e-28	high	protein_coding	***	Ripening related protein family	kiwellin	no mercator4 annotation	NA	IPR009009
HORVU.MOREX.r3.6HG0604310	9.50728	4.27026	4.92e-62	6.25e-60	high	protein_coding	*-*	RING finger protein	E3 ubiquitin ligase *(BRH)	protein homeostasis	GO:0016020,GO:0016021	PF13639	IPR001841
HORVU.MOREX.r3.3HG0225480	9.49927	0.986568	1.03e-24	4.16e-23	low	protein_coding	--*	Major facilitator superfamily protein	ulp protease domain containing protein	no mercator4 annotation	NA	NA	NA
HORVU.MOREX.r3.3HG0268090	9.4964	0.970041	1.19e-13	2.66e-12	high	protein_coding	*-*	WRKY transcription factor	transcription factor *(WRKY)	rna biosynthesis	GO:0003677,GO:0003700,GO:0005634,GO:0006351,GO:0006355,GO:0043565	PF03106	IPR003657,IPR003657
HORVU.MOREX.r3.6HG0606950	9.49462	8.88776	2.36e-90	5.72e-88	high	protein_coding	***	Trihelix transcription factor GT-3b	TRIHELIX transcription factor *(GT3)	rna biosynthesis	NA	NA	NA
HORVU.MOREX.r3.2HG0200710	9.49358	0.960371	8.16e-10	1.34e-08	low	non_coding	***	Cytochrome P450 family protein	ferulate 5-hydroxylase *(F5H); EC_1.14 oxidoreductase acting on paired donor with incorporation or reduction of molecular oxygen	cell wall organisation; enzyme classification	GO:0004497,GO:0005506,GO:0009809,GO:0016020,GO:0016021,GO:0016491,GO:0016705,GO:0016709,GO:0020037,GO:0046872,GO:0055114	PF00067	IPR001128,IPR001128
HORVU.MOREX.r3.5HG0487200	9.49148	0.97936	1.97e-28	9.28e-27	high	protein_coding	***	Pre-mRNA-splicing factor SYF1	component *(SYF1/MAC9) of MAC spliceosome-associated complex	rna processing	GO:0006396	IPR011990,IPR011990,IPR011990
HORVU.MOREX.r3.6HG0602690	9.49142	0.98548	1.75e-27	7.97e-26	high	protein_coding	***	Ganglioside-induced differentiation-associated protein 2	cral trio domain containing protein	no mercator4 annotation	NA	PF13716	IPR001251,IPR001251
HORVU.MOREX.r3.3HG0269330	9.48275	0.975629	5.09e-31	2.67e-29	high	protein_coding	--*	Protein kinase superfamily protein	not classified	no mercator4 annotation	NA	NA	NA
HORVU.MOREX.r3.2HG0208720	9.47555	0.963414	1.45e-28	6.88e-27	high	protein_coding	***	Heavy metal transport/detoxification superfamily protein	hma domain containing protein	no mercator4 annotation	GO:0030001,GO:0046872	PF00403	IPR006121,IPR006121
HORVU.MOREX.r3.5HG0442960	9.47426	0.951894	2.1e-15	5.32e-14	high	protein_coding	***	F-box protein	box domain containing protein	no mercator4 annotation	NA	PF08387	IPR006566
HORVU.MOREX.r3.2HG0208700	9.47377	4.23541	2.13e-85	4.74e-83	high	protein_coding	*-*	Heavy metal transport/detoxification superfamily protein	hma domain containing protein	no mercator4 annotation	NA	IPR006121
HORVU.MOREX.r3.4HG0418350	9.46356	4.97151	3.85e-88	9.06e-86	high	protein_coding	***	BAG family molecular chaperone regulator 6	chaperone regulator *(BAG6) of BAG6-dependent plant immunity	external stimuli response	GO:0051087	PF00612,PF02179	IPR000048,IPR003103,IPR003103
HORVU.MOREX.r3.6HG0595580	9.46008	0.939177	2.5e-15	6.29e-14	high	protein_coding	***	Ammonium transporter	ammonium transporter *(AMT1)	solute transport	GO:0008519,GO:0015696,GO:0016020,GO:0016021,GO:0072488	PF00909	IPR024041,IPR001905,IPR024041
HORVU.MOREX.r3.3HG0224300	9.45612	0.946262	7.26e-31	3.78e-29	low	non_coding	*-*	mediator of RNA polymerase II transcription subunit	xylosyltransferase	no mercator4 annotation	NA	NA	NA
HORVU.MOREX.r3.3HG0295050	9.45407	0.927802	4.64e-16	1.23e-14	high	protein_coding	***	Protease inhibitor/seed storage/lipid transfer protein family protein	aai domain containing protein	no mercator4 annotation	GO:0006508,GO:0008233	PF14368	IPR016140,IPR016140
HORVU.MOREX.r3.4HG0406450	9.44614	6.09691	4.71e-98	1.35e-95	high	protein_coding	***	Purine permease-like protein	organic cation transporter *(PUP)	solute transport	GO:0005215,GO:0016020,GO:0016021	NA	NA
HORVU.MOREX.r3.4HG0337660	9.43939	0.920102	4.24e-22	1.52e-20	high	protein_coding	--*	T-complex protein 1 subunit alpha	not classified	no mercator4 annotation	GO:0000166,GO:0000242,GO:0001669,GO:0002199,GO:0005524,GO:0005720,GO:0005737,GO:0005794,GO:0005813,GO:0005815,GO:0005832,GO:0005856,GO:0005874,GO:0006457,GO:0007339,GO:0031625,GO:0032212,GO:0043209,GO:0044053,GO:0044297,GO:0050821,GO:0051082,GO:0051973,GO:0090666,GO:1901998,GO:1904851,GO:1904874,GO:2000109	NA	NA
HORVU.MOREX.r3.3HG0310560	9.4347	0.907446	5.34e-14	1.22e-12	high	protein_coding	***	Transcription initiation factor IIB	transcription initiation factor iib	no mercator4 annotation	GO:0003743,GO:0006355,GO:0006413,GO:0017025,GO:0046872,GO:0070897	PF08271,PF00382,PF00382	IPR013137,IPR013763,IPR013150,IPR013150,IPR013763
HORVU.MOREX.r3.2HG0188070	9.43149	0.909642	1.93e-15	4.88e-14	high	protein_coding	***	L-ascorbate oxidase-like protein	EC_1.10 oxidoreductase acting on diphenol or related substance as donor	enzyme classification	GO:0005507,GO:0016491,GO:0055114	PF00394,PF07732,PF07731	IPR008972,IPR001117,IPR008972,IPR011707,IPR011706,IPR008972
HORVU.MOREX.r3.7HG0718850	9.42323	0.911196	1.79e-19	5.73e-18	high	protein_coding	***	FAD-binding Berberine family protein	EC_1.1 oxidoreductase acting on CH-OH group of donor	enzyme classification	GO:0003824,GO:0016491,GO:0016614,GO:0050660,GO:0055114	PF08031,PF01565	IPR016166,IPR012951,IPR006094
HORVU.MOREX.r3.5HG0444080	9.42292	2.55901	8.09e-19	2.47e-17	high	protein_coding	***	Pathogenesis-related protein 1	bet v 1 domain containing protein	no mercator4 annotation	GO:0006952,GO:0009607	PF00407	IPR000916
HORVU.MOREX.r3.2HG0208730	9.41881	0.908454	2.24e-30	1.14e-28	high	protein_coding	***	Heavy metal transport/detoxification superfamily protein	hma domain containing protein	no mercator4 annotation	GO:0030001,GO:0046872	PF00403	IPR006121,IPR006121
HORVU.MOREX.r3.6HG0548770	9.41874	0.897941	3.22e-15	8.05e-14	high	protein_coding	--*	Coatomer subunit delta	not classified	no mercator4 annotation	GO:0000139,GO:0005737,GO:0005783,GO:0005794,GO:0006890,GO:0008344,GO:0015031,GO:0016020,GO:0016192,GO:0021691,GO:0030126,GO:0030137,GO:0030663,GO:0031410,GO:0043473,GO:0048193	NA	NA
HORVU.MOREX.r3.5HG0502280	9.41064	0.887651	2.58e-19	8.15e-18	high	protein_coding	***	Calmodulin-like protein	calcium sensor *(CML)	multi-process regulation	GO:0005509	PF13405,PF13499	IPR011992,IPR002048,IPR002048
HORVU.MOREX.r3.2HG0104870	9.40685	2.54608	2.86e-25	1.19e-23	high	protein_coding	***	Alcohol dehydrogenase, putative	EC_1.1 oxidoreductase acting on CH-OH group of donor	enzyme classification	GO:0008270,GO:0016491,GO:0046029,GO:0046872,GO:0055114	PF08240,PF00107	IPR013154,IPR013149,IPR016040,IPR011032
HORVU.MOREX.r3.7HG0746100	9.40662	0.88251	6.17e-15	1.51e-13	high	protein_coding	***	Germin-like protein 1	germin protein member	no mercator4 annotation	GO:0005576,GO:0005618,GO:0030145,GO:0045735,GO:0046872	PF00190	IPR011051,IPR006045
HORVU.MOREX.r3.3HG0318930	9.4036	0.899593	4.91e-28	2.28e-26	high	protein_coding	***	F-box family protein	f box domain containing protein	no mercator4 annotation	NA	PF12937	IPR001810,IPR001810
HORVU.MOREX.r3.7HG0729030	9.40273	0.898086	1.43e-25	6.02e-24	high	protein_coding	***	GDSL esterase/lipase	EC_3.1 hydrolase acting on ester bond	enzyme classification	GO:0016788	PF00657	IPR013830,IPR013830,IPR013830,IPR001087
HORVU.MOREX.r3.3HG0288810	9.39509	0.882507	1.63e-26	7.1e-25	high	protein_coding	***	Oil body-associated protein 2A	lipid droplet-associated factor *(OBAP)	lipid metabolism	NA	PF06884	IPR010686
HORVU.MOREX.r3.4HG0406720	9.38709	5.93845	3.38e-75	6.01e-73	low	protein_coding	--*	nuclear polyadenylated RNA-binding protein	not classified	no mercator4 annotation	NA	NA	NA
HORVU.MOREX.r3.3HG0315260	9.37504	0.859037	3.24e-23	1.23e-21	high	protein_coding	***	UDP-glycosyltransferase	EC_2.4 glycosyltransferase	enzyme classification	GO:0008152,GO:0016740,GO:0016758	PF00201	IPR002213
HORVU.MOREX.r3.5HG0526080	9.37206	0.859205	1.31e-26	5.72e-25	high	protein_coding	***	Zinc finger protein	ZAT transcription factor	rna biosynthesis	GO:0003676	PF13912,PF13912	IPR007087,IPR007087
HORVU.MOREX.r3.6HG0553820	9.37159	4.13081	3.45e-69	5.35e-67	high	protein_coding	*-*	Leucine-rich repeat protein kinase family protein	LRR-domain extensin	cell wall organisation	NA	PF13855	IPR001611,IPR032675
HORVU.MOREX.r3.3HG0234060	9.36625	5.05757	1.17e-65	1.65e-63	high	protein_coding	--*	microtubule-associated proteins 65-1	not classified	no mercator4 annotation	NA	NA	NA
HORVU.MOREX.r3.7HG0664030	9.36491	4.42959	5.04e-61	6.19e-59	high	protein_coding	*-*	AR781, pheromone receptor-like protein (DUF1645)	not classified	no mercator4 annotation	NA	PF07816	IPR012442
HORVU.MOREX.r3.3HG0252100	9.36229	0.842823	7.61e-21	2.58e-19	high	protein_coding	***	Stigma-specific Stig1 family protein, putative	STIG1/GRI precursor polypeptide	phytohormone action	GO:0016020,GO:0016021	PF04885	IPR006969
HORVU.MOREX.r3.5HG0513220	9.36213	0.852947	8.06e-31	4.19e-29	low	non_coding	***	Cytochrome P450	EC_1.14 oxidoreductase acting on paired donor with incorporation or reduction of molecular oxygen	enzyme classification	GO:0004497,GO:0005506,GO:0016491,GO:0016705,GO:0020037,GO:0046872,GO:0055114	PF00067	IPR001128,IPR001128
HORVU.MOREX.r3.2HG0115870	9.36206	0.846653	6.96e-14	1.58e-12	low	protein_coding	--*	Zn-dependent exopeptidases superfamily protein	not classified	no mercator4 annotation	NA	NA	NA
HORVU.MOREX.r3.5HG0504670	9.35918	0.842714	2.62e-22	9.47e-21	high	protein_coding	***	Acetyl-coenzyme A synthetase	benzoyl-CoA ligase *(BZO1); EC_6.2 ligase forming carbon-sulfur bond	clade-specific metabolism; enzyme classification	GO:0000166,GO:0003824,GO:0003987,GO:0005524,GO:0008152,GO:0016874,GO:0046872	PF13193,PF00501	IPR025110,IPR000873
HORVU.MOREX.r3.6HG0576040	9.35812	0.850979	2.8e-17	7.89e-16	low	non_coding	*-*	Cytochrome P450, putative	EC_1.14 oxidoreductase acting on paired donor with incorporation or reduction of molecular oxygen	enzyme classification	GO:0004497,GO:0005506,GO:0016020,GO:0016491,GO:0016705,GO:0016709,GO:0020037,GO:0044550,GO:0046872,GO:0055114	PF00067	IPR001128,IPR001128
HORVU.MOREX.r3.4HG0401200	9.35321	0.823732	7.6e-16	1.97e-14	high	protein_coding	***	Blue copper protein	phytocyanin domain containing protein	no mercator4 annotation	GO:0009055,GO:0016020,GO:0016021,GO:0022900	PF02298	IPR003245,IPR008972
HORVU.MOREX.r3.2HG0168230	9.34527	2.49672	1.2e-48	1.08e-46	low	protein_coding	--*	Tetratricopeptide repeat protein 39B	subgroup ERF-X transcription factor	rna biosynthesis	NA	NA	NA
HORVU.MOREX.r3.2HG0183670	9.3362	0.828765	5.19e-26	2.22e-24	high	protein_coding	*-*	ethylene-responsive transcription factor	subgroup ERF-I transcription factor	rna biosynthesis	NA	PF00847	IPR001471,IPR016177
HORVU.MOREX.r3.3HG0316550	9.33323	0.811321	1.09e-17	3.14e-16	high	protein_coding	***	Alpha/beta-Hydrolases superfamily protein, putative	abhydrolase 3 domain containing protein	no mercator4 annotation	GO:0008152,GO:0016787	PF07859,PF07859	IPR029058,IPR013094,IPR013094
HORVU.MOREX.r3.1HG0065130	9.32999	4.6428	4.32e-67	6.37e-65	high	protein_coding	***	NAC domain-containing protein	NAC transcription factor	rna biosynthesis	GO:0003677,GO:0005634,GO:0006351,GO:0006355	PF02365	IPR003441,IPR003441
HORVU.MOREX.r3.7HG0736710	9.32791	0.815391	6.56e-24	2.56e-22	high	protein_coding	***	Ring finger protein, putative	RING-H2-class ATL-subclass E3 ubiquitin ligase	protein homeostasis	GO:0016020,GO:0016021	PF13639	IPR001841
HORVU.MOREX.r3.4HG0384790	9.32275	0.808003	1.51e-25	6.35e-24	high	protein_coding	***	Asparagine synthetase	glutamine-dependent asparagine synthetase *(ASN1); EC_6.3 ligase forming carbon-nitrogen bond	amino acid metabolism; enzyme classification	NA	PF13537,PF00733	IPR017932,IPR006426,IPR001962,IPR029055
HORVU.MOREX.r3.5HG0511140	9.32098	0.808637	1.68e-27	7.66e-26	high	protein_coding	***	Cysteine protease	Papain-type subclass SAG12 cysteine protease; EC_3.4 hydrolase acting on peptide bond (peptidase)	protein homeostasis; enzyme classification	GO:0006508,GO:0008233,GO:0008234,GO:0016787	PF00112,PF08246	IPR000668,IPR013201
HORVU.MOREX.r3.5HG0523250	9.31479	0.792022	1.61e-14	3.83e-13	high	protein_coding	***	Glycosyltransferase	EC_2.4 glycosyltransferase	enzyme classification	GO:0008152,GO:0016740,GO:0016757,GO:0016758	PF00201	IPR002213
HORVU.MOREX.r3.1HG0093870	9.31007	0.792626	8.76e-21	2.96e-19	high	protein_coding	***	Pathogen-related protein	pathogen protein	no mercator4 annotation	NA	IPR032710
HORVU.MOREX.r3.5HG0533760	9.30574	5.95049	1.9e-104	6.65e-102	high	protein_coding	***	Glycosyltransferase	nucleotid trans domain containing protein	no mercator4 annotation	GO:0000139,GO:0005794,GO:0016740,GO:0016757,GO:0071555	PF03407	IPR005069
HORVU.MOREX.r3.7HG0713280	9.30262	2.44629	1.43e-38	9.53e-37	high	protein_coding	***	Peroxidase	EC_1.11 oxidoreductase acting on peroxide as acceptor	enzyme classification	GO:0004601,GO:0005576,GO:0006979,GO:0016491,GO:0020037,GO:0042744,GO:0046872,GO:0055114,GO:0098869	PF00141	IPR002016,IPR010255
HORVU.MOREX.r3.2HG0194630	9.28926	0.765616	9.7e-19	2.95e-17	high	protein_coding	***	Polyphenol oxidase	aureusidin synthase	secondary metabolism	GO:0004097,GO:0008152,GO:0016491,GO:0046148,GO:0046872,GO:0055114	PF12142,PF12143,PF00264	IPR022739,IPR022740,IPR002227,IPR008922
HORVU.MOREX.r3.4HG0394520	9.28521	8.08683	2.16e-162	3.33e-159	high	protein_coding	***	Poly [ADP-ribose] polymerase	ADP-ribosylation reader *(RCD1); organellar-signalling mediator *(RCD1)	protein modification; multi-process regulation	GO:0003950,GO:0016740,GO:0016757	PF12174	IPR022003
HORVU.MOREX.r3.5HG0436850	9.28486	0.743342	3.8e-10	6.41e-09	high	protein_coding	***	Cinnamoyl-CoA reductase	cinnamoyl-CoA reductase *(CCR)	cell wall organisation	GO:0003824,GO:0050662	PF01370	IPR001509,IPR016040
HORVU.MOREX.r3.5HG0424560	9.26842	0.756945	4.38e-23	1.65e-21	high	protein_coding	***	Glutathione S-transferase	class phi glutathione S-transferase	redox homeostasis	GO:0016740	PF00043,PF02798	IPR004046,IPR010987,IPR012336,IPR004045
HORVU.MOREX.r3.6HG0605250	9.26802	0.749397	1.97e-18	5.9e-17	high	protein_coding	-**	EG5651	not classified	no mercator4 annotation	NA	NA	NA
HORVU.MOREX.r3.7HG0661290	9.26309	0.736552	1.3e-17	3.71e-16	high	protein_coding	***	Inositol-tetrakisphosphate 1-kinase	myo-inositol polyphosphate kinase *(ITPK); EC_2.7 transferase transferring phosphorus-containing group	multi-process regulation; enzyme classification	GO:0000166,GO:0000287,GO:0005524,GO:0005622,GO:0016301,GO:0016310,GO:0016740,GO:0032957,GO:0046872,GO:0047325,GO:0052725,GO:0052726	PF05770	IPR008656
HORVU.MOREX.r3.6HG0625180	9.26058	0.713301	2.95e-07	3.69e-06	low	protein_coding	--*	Ig-like and fibronectin type-III domain-containing protein 2	not classified	no mercator4 annotation	GO:0005886,GO:0016020,GO:0016021	NA	NA
HORVU.MOREX.r3.5HG0465320	9.25974	0.740281	4.36e-22	1.56e-20	high	protein_coding	***	PRA1 family protein	B-G-class Rab-GDF protein	vesicle trafficking	GO:0016020,GO:0016021	PF03208	IPR004895
HORVU.MOREX.r3.6HG0596350	9.25938	0.73926	1.58e-20	5.28e-19	high	protein_coding	***	MYB	MYB class-R2R3 subgroup-2 transcription factor	rna biosynthesis	GO:0003677	PF00249,PF00249	IPR001005,IPR001005,IPR009057
HORVU.MOREX.r3.5HG0525300	9.25278	0.727339	1.45e-14	3.46e-13	high	protein_coding	***	Amino acid transporter, putative	amino acid transporter *(ANT)	solute transport	GO:0016020,GO:0016021	PF01490	IPR013057
HORVU.MOREX.r3.1HG0075990	9.24962	7.48676	9.92e-158	1.35e-154	high	protein_coding	***	Soluble inorganic pyrophosphatase	cytosolic pyrophosphatase	multi-process regulation	GO:0000287,GO:0004427,GO:0005737,GO:0006796	PF00719	IPR008162,IPR008162
HORVU.MOREX.r3.6HG0607160	9.24898	2.39571	4.52e-27	2.03e-25	high	protein_coding	***	chitin synthase, putative (DUF1218)	protein modifying wall lignin	no mercator4 annotation	NA	PF06749	IPR009606
HORVU.MOREX.r3.5HG0482310	9.24858	0.737414	6.48e-21	2.2e-19	high	protein_coding	***	Fatty acid hydroxylase superfamily	aldehyde-generating component *(CER3) of CER1-CER3 alkane-forming complex	cell wall organisation	GO:0005506,GO:0008610,GO:0016020,GO:0016021,GO:0016491,GO:0055114	PF12076,PF04116	IPR016040,IPR021940,IPR006694
HORVU.MOREX.r3.4HG0342710	9.24851	0.72387	1.09e-18	3.29e-17	low	protein_coding	--*	Mechanosensitive ion channel family protein	NA	NA	NA	NA	NA
HORVU.MOREX.r3.1HG0046330	9.24609	2.38747	1.82e-29	8.89e-28	high	protein_coding	***	Plant basic secretory family protein	basic secretory protease	no mercator4 annotation	NA	PF04450	IPR007541
HORVU.MOREX.r3.4HG0382690	9.24554	0.725974	5.7e-19	1.75e-17	high	protein_coding	--*	Glutamyl-tRNA(Gln) amidotransferase subunit A	s acyltranferae	no mercator4 annotation	GO:0000166,GO:0004040,GO:0005524,GO:0006412,GO:0016874,GO:0030956,GO:0050567	PF07893,PF07893	IPR012871,IPR012871
HORVU.MOREX.r3.2HG0109160	9.22683	0.701643	2.08e-16	5.61e-15	high	protein_coding	***	Short-chain dehydrogenase/reductase family protein	short chain dehydrogenase reductase 2a	no mercator4 annotation	NA	IPR016040
HORVU.MOREX.r3.4HG0415180	9.22601	0.688193	1.49e-11	2.86e-10	high	protein_coding	*-*	Jasmonate-zim-domain protein	tify domain containing protein	no mercator4 annotation	NA	PF06200,PF09425	IPR010399,IPR018467
HORVU.MOREX.r3.5HG0426410	9.22224	5.21776	8.42e-97	2.32e-94	high	protein_coding	***	9-cis-epoxycarotenoid dioxygenase	9-cis-epoxycarotenoid dioxygenase *(NCED); EC_1.13 oxidoreductase acting on single donor with incorporation of molecular oxygen (oxygenase)	phytohormone action; enzyme classification	GO:0016702,GO:0046872,GO:0051213,GO:0055114	PF03055	IPR004294
HORVU.MOREX.r3.5HG0501350	9.21815	2.36282	1.25e-19	4.01e-18	high	protein_coding	***	Syringolide-induced protein 14-1-1	syringolide induced protein	no mercator4 annotation	NA	NA	NA
HORVU.MOREX.r3.4HG0353390	9.21762	0.696768	1.84e-14	4.36e-13	high	protein_coding	***	Type I inositol-1,4,5-trisphosphate 5-phosphatase	type-I inositol-polyphosphate 5-phosphatase; EC_3.1 hydrolase acting on ester bond	multi-process regulation; enzyme classification	GO:0016787,GO:0046856	PF03372	IPR005135,IPR005135,IPR005135
HORVU.MOREX.r3.3HG0278190	9.21263	5.57023	4.33e-98	1.25e-95	high	protein_coding	***	Lipid phosphate phosphatase-like protein	phosphatidate phosphatase *(LPP-alpha); EC_3.1 hydrolase acting on ester bond	lipid metabolism; enzyme classification	GO:0016020,GO:0016021	PF01569	IPR000326,IPR000326
HORVU.MOREX.r3.2HG0132430	9.20898	4.26397	9.04e-79	1.76e-76	high	protein_coding	--*	Transcription factor jumonji (jmjC) domain-containing protein	protein free	no mercator4 annotation	NA	NA	NA
HORVU.MOREX.r3.2HG0192880	9.20569	0.69117	9.33e-25	3.77e-23	high	protein_coding	***	Late embryogenesis abundant protein	basic salivary proline rich protein	no mercator4 annotation	NA	PF06830	IPR009646
HORVU.MOREX.r3.3HG0297360	9.20218	3.0935	4.94e-25	2.02e-23	high	protein_coding	--*	Extra-large G-like protein, putative (DUF3133)	zinc ribbon 12 domain containing protein	no mercator4 annotation	NA	PF11331	IPR021480
HORVU.MOREX.r3.1HG0029360	9.20056	0.675488	1.02e-17	2.94e-16	high	protein_coding	***	WRKY transcription factor	transcription factor *(WRKY)	rna biosynthesis	GO:0003677,GO:0003700,GO:0005634,GO:0006351,GO:0006355,GO:0043565	PF03106	IPR003657,IPR003657
HORVU.MOREX.r3.5HG0424890	9.19542	0.680509	1.39e-23	5.38e-22	high	protein_coding	***	Glutathione S-transferase	class phi glutathione S-transferase	redox homeostasis	GO:0016740	PF00043,PF02798	IPR004046,IPR012336,IPR010987,IPR004045
HORVU.MOREX.r3.1HG0051740	9.19405	6.63238	8.67e-127	5.17e-124	high	protein_coding	***	Glutathione s-transferase, putative	class tau glutathione S-transferase	redox homeostasis	GO:0004462,GO:0016740,GO:0016829	PF00043,PF13417	IPR004046,IPR012336,IPR004045,IPR010987
HORVU.MOREX.r3.3HG0283700	9.19334	8.26707	1.68e-146	1.69e-143	high	protein_coding	***	Basic helix-loop-helix (BHLH) family transcription factor	regulatory protein *(JAM1/2) of jasmonate signalling; bHLH class-IIId transcription factor	phytohormone action; rna biosynthesis	GO:0005634,GO:0006952,GO:0009718,GO:0043425,GO:0045893,GO:0046983	PF14215,PF00010	IPR011598,IPR025610,IPR011598
HORVU.MOREX.r3.5HG0455020	9.19191	7.70525	2.07e-74	3.61e-72	high	protein_coding	*-*	Ethylene-responsive transcription factor	subgroup ERF-X transcription factor	rna biosynthesis	GO:0003677,GO:0003700,GO:0005634,GO:0006351,GO:0006355	PF00847	IPR016177,IPR001471
HORVU.MOREX.r3.5HG0510630	9.18916	4.24328	4.33e-73	7.39e-71	high	protein_coding	***	Receptor-like protein kinase	LRR-XII protein kinase; EC_2.7 transferase transferring phosphorus-containing group	protein modification; enzyme classification	GO:0000166,GO:0004672,GO:0004674,GO:0005524,GO:0005576,GO:0005886,GO:0006468,GO:0016020,GO:0016021,GO:0016301,GO:0016310,GO:0016740,GO:0019199	PF00069,PF13855,PF13855,PF13855,PF13855,PF08263,PF00560	IPR000719,IPR032675,IPR001611,IPR001611,IPR001611,IPR001611,IPR013210,IPR011009,IPR001611
HORVU.MOREX.r3.4HG0381750	9.18883	9.36157	1.05e-69	1.64e-67	high	protein_coding	***	Calmodulin	calcium binding protein cp	no mercator4 annotation	GO:0005509	PF13499,PF00036	IPR002048,IPR002048,IPR011992
HORVU.MOREX.r3.5HG0481120	9.1826	0.654073	2.51e-16	6.73e-15	high	protein_coding	*-*	RING/U-box superfamily protein	ring type domain containing protein	no mercator4 annotation	NA	NA	NA
HORVU.MOREX.r3.7HG0714750	9.17913	3.94425	1.39e-84	3.03e-82	high	protein_coding	*-*	Kelch repeat protein	substrate(PAL) adaptor of SCF E3 ubiquitin ligase *(KFB-PAL)	secondary metabolism	NA	PF01344,PF01344,PF00646	IPR006652,IPR006652,IPR001810
HORVU.MOREX.r3.3HG0283130	9.17653	0.64855	2.58e-14	6.02e-13	high	protein_coding	***	Subtilisin-like protease	sp sbt subtilisin protease	no mercator4 annotation	GO:0004252,GO:0006508,GO:0008233	PF00082,PF02225	IPR000209,IPR000209,IPR000209,IPR003137
HORVU.MOREX.r3.7HG0724480	9.17533	0.644905	3.5e-14	8.1e-13	high	protein_coding	***	VQ motif family protein	regulatory protein *(VQ17) of WRKY transcription factor activity	rna biosynthesis	NA	PF05678	IPR008889
HORVU.MOREX.r3.4HG0389310	9.17262	2.317	6.95e-38	4.54e-36	high	protein_coding	***	Transducin/WD40 repeat protein	substrate adaptor of CUL4-based E3 ubiquitin ligase complex	protein homeostasis	NA	PF00400	IPR017986,IPR001680
HORVU.MOREX.r3.2HG0127420	9.16891	0.66138	8.56e-28	3.95e-26	high	protein_coding	***	Dihydroflavonol-4-reductase	bifunctional dihydroflavonol 4 reductase	no mercator4 annotation	GO:0003824,GO:0050662	PF01370	IPR016040,IPR001509
HORVU.MOREX.r3.3HG0301820	9.16714	6.09038	1.35e-51	1.33e-49	high	protein_coding	***	Soul heme-binding family protein	accessory heme-binding protein *(HBP)	coenzyme metabolism	GO:0005773,GO:0005794,GO:0005886,GO:0010017,GO:0020037	PF04832	IPR006917,IPR011256,IPR011256
HORVU.MOREX.r3.1HG0060200	9.15853	0.63844	3.43e-21	1.18e-19	high	protein_coding	--*	NRR repressor homolog 3	nrr repressor homolog	no mercator4 annotation	GO:0005515,GO:0005634,GO:0006952,GO:0010112	PF15699	IPR031425
HORVU.MOREX.r3.5HG0499590	9.15806	0.639531	4.58e-19	1.42e-17	high	protein_coding	***	DUF1442 family protein	s adenoyl l methionine dependent methytranferae	no mercator4 annotation	NA	PF07279	IPR009902
HORVU.MOREX.r3.5HG0509960	9.15469	0.643055	3.14e-26	1.36e-24	low	protein_coding	--*	Serine--tRNA ligase	not classified	no mercator4 annotation	GO:0000166,GO:0004812,GO:0004828,GO:0005524,GO:0005737,GO:0006412,GO:0006418,GO:0006434,GO:0016874,GO:0097056	NA	NA
HORVU.MOREX.r3.4HG0387550	9.15464	3.04708	1.73e-23	6.62e-22	high	protein_coding	***	NAD(P)H dehydrogenase (Quinone)	EC_1.6 oxidoreductase acting on NADH or NADPH	enzyme classification	GO:0003955,GO:0010181,GO:0016491,GO:0055114	PF03358	IPR005025,IPR010089,IPR029039
HORVU.MOREX.r3.2HG0208690	9.14489	0.625453	1.39e-20	4.67e-19	high	protein_coding	*-*	Heavy metal transport/detoxification superfamily protein	hma domain containing protein	no mercator4 annotation	NA	PF00403	IPR006121,IPR006121
HORVU.MOREX.r3.2HG0209510	9.13852	5.38172	3.28e-104	1.14e-101	high	protein_coding	***	Dof-like zinc finger protein	DOF transcription factor	rna biosynthesis	GO:0003677,GO:0005634,GO:0006355	PF02701	IPR003851
HORVU.MOREX.r3.5HG0500000	9.13531	2.27314	1.44e-27	6.56e-26	high	protein_coding	***	1-phosphatidylinositol phosphodiesterase	plcxc domain containing protein	no mercator4 annotation	GO:0006629,GO:0008081	PF00388	IPR017946,IPR000909
HORVU.MOREX.r3.5HG0507970	9.13388	4.18499	2.1e-74	3.66e-72	low	protein_coding	--*	Eukaryotic translation initiation factor 3 subunit A	transcription factor *(WRKY)	rna biosynthesis	GO:0001732,GO:0002188,GO:0003723,GO:0003729,GO:0003743,GO:0005737,GO:0005852,GO:0006412,GO:0006413,GO:0043614,GO:0071540,GO:0071541	NA	NA
HORVU.MOREX.r3.4HG0345580	9.13227	0.600939	7.38e-15	1.79e-13	high	protein_coding	***	Dirigent protein	dirigent protein	no mercator4 annotation	GO:0005576,GO:0048046	PF03018	IPR004265
HORVU.MOREX.r3.2HG0098670	9.13021	2.27513	1.22e-38	8.19e-37	high	protein_coding	***	Vesicle-associated protein 1-1	contact site protein *(VAP27) of ER-cytoskeleton-plasmamembrane interface	cytoskeleton organisation	GO:0005789,GO:0016020,GO:0016021	PF00635	IPR000535,IPR008962
HORVU.MOREX.r3.4HG0416430	9.13005	0.619065	2.12e-21	7.38e-20	low	protein_coding	--*	Cystathionine beta-synthase (CBS) family protein	not classified	no mercator4 annotation	NA	NA	NA
HORVU.MOREX.r3.4HG0335910	9.11919	7.03267	1.43e-65	2e-63	high	protein_coding	***	Haloacid dehalogenase-like hydrolase	xanthosine monophosphate phosphatase *(XMPP)	nucleotide metabolism	GO:0008152,GO:0016787	IPR023214,IPR006439,IPR010237
HORVU.MOREX.r3.3HG0289230	9.11506	0.60744	9.66e-27	4.26e-25	low	protein_coding	--*	Dihydrolipoyl dehydrogenase	not classified	no mercator4 annotation	GO:0004148,GO:0005623,GO:0009055,GO:0016491,GO:0016668,GO:0022900,GO:0045454,GO:0050660,GO:0055114	NA	NA
HORVU.MOREX.r3.7HG0669350	9.1149	3.90161	4.11e-22	1.47e-20	high	protein_coding	***	Jasmonate zim-domain protein	tify domain containing protein	no mercator4 annotation	NA	PF09425,PF06200	IPR018467,IPR010399
HORVU.MOREX.r3.7HG0725070	9.11469	0.59644	3.99e-22	1.43e-20	high	protein_coding	***	Eukaryotic aspartyl protease family protein, putative	Pepsin-type protease; EC_3.4 hydrolase acting on peptide bond (peptidase)	protein homeostasis; enzyme classification	GO:0004190,GO:0006508,GO:0008233,GO:0016787	PF14541,PF14543	IPR032799,IPR021109,IPR032861
HORVU.MOREX.r3.4HG0398860	9.11464	0.599141	4.55e-24	1.79e-22	high	protein_coding	***	Endo-1,4-beta-xylanase	EC_3.2 glycosylase	enzyme classification	GO:0004553,GO:0005975,GO:0008152,GO:0016787,GO:0016798,GO:0045493	PF00331	IPR017853,IPR001000,IPR008979
HORVU.MOREX.r3.1HG0005730	9.10763	3.01303	4.88e-55	5.23e-53	high	protein_coding	--*	transcriptional factor B3 family protein	plastocyanin domain containing protein	no mercator4 annotation	NA	NA	NA
HORVU.MOREX.r3.3HG0235630	9.10093	0.582784	1.16e-20	3.89e-19	high	protein_coding	*-*	Leucine-rich repeat receptor-like protein kinase family protein	lrr receptor protein	no mercator4 annotation	NA	PF13855	IPR001611,IPR032675
HORVU.MOREX.r3.2HG0136610	9.09878	0.588637	1.46e-23	5.63e-22	high	protein_coding	***	Cellulose synthase-like protein	cellulose synthase protein d2	no mercator4 annotation	GO:0016020,GO:0016021,GO:0016740,GO:0016757,GO:0016760,GO:0030244	PF03552,PF03552	IPR005150,IPR005150,IPR029044,IPR029044,IPR029044
HORVU.MOREX.r3.4HG0400960	9.09749	6.05572	1.39e-117	6.61e-115	high	protein_coding	--*	Methylenetetrahydrofolate--tRNA-(uracil-5-)-methyltransferase TrmFO	EC_1.14 oxidoreductase acting on paired donor with incorporation or reduction of molecular oxygen	enzyme classification	GO:0005737,GO:0008033,GO:0008168,GO:0016740,GO:0032259,GO:0047151,GO:0050660	PF01494	IPR002938,IPR023753,IPR023753
HORVU.MOREX.r3.4HG0404680	9.09442	6.0615	6.2e-31	3.23e-29	high	protein_coding	***	NAD(P)H dehydrogenase (Quinone)	EC_1.6 oxidoreductase acting on NADH or NADPH	enzyme classification	GO:0003955,GO:0010181,GO:0016491,GO:0055114	PF03358	IPR005025,IPR029039,IPR010089
HORVU.MOREX.r3.3HG0283580	9.08663	2.23059	1.33e-22	4.9e-21	high	protein_coding	--*	Cellulose synthase	mapk kinase substrate protein	no mercator4 annotation	GO:0005886,GO:0016020,GO:0016021,GO:0016740,GO:0016757,GO:0016760,GO:0030244,GO:0046872,GO:0071555	PF15697,PF15697	IPR031421,IPR031421
HORVU.MOREX.r3.1HG0046190	9.08273	3.84384	4.06e-59	4.73e-57	high	protein_coding	***	Aquaporin	tonoplast intrinsic protein *(TIP)	solute transport	GO:0015267,GO:0016020,GO:0016021,GO:0055085	PF00230	IPR023271,IPR000425,IPR000425
HORVU.MOREX.r3.6HG0628090	9.08021	0.536911	6.21e-11	1.12e-09	high	protein_coding	***	Cinnamoyl CoA reductase	cinnamoyl coa reductase	no mercator4 annotation	GO:0003824,GO:0016491,GO:0016621,GO:0050662,GO:0055114	PF01370	IPR001509,IPR016040
HORVU.MOREX.r3.6HG0609610	9.07942	0.538305	4.02e-09	6.15e-08	high	protein_coding	***	Fatty acid desaturase	delta-12/delta-15 fatty acid desaturase	lipid metabolism	GO:0006629,GO:0016020,GO:0016021,GO:0016717,GO:0055114	PF11960,PF00487	IPR021863,IPR005804
HORVU.MOREX.r3.2HG0188800	9.07811	0.566739	8.59e-26	3.64e-24	high	protein_coding	***	Glycosyltransferase	zeatin O-glucosyltransferase *(ZOG); EC_2.4 glycosyltransferase	phytohormone action; enzyme classification	GO:0008152,GO:0016740,GO:0016757,GO:0016758	PF00201	IPR002213
HORVU.MOREX.r3.3HG0302230	9.07232	8.44811	5.41e-104	1.87e-101	high	protein_coding	***	Avr9/Cf-9 rapidly elicited protein 137	dna integrity scanning protein disa	no mercator4 annotation	NA	PF05003,PF11961	IPR007700,IPR021864
HORVU.MOREX.r3.2HG0199370	9.06465	0.544388	2.14e-17	6.05e-16	high	protein_coding	***	Anthocyanidin reductase	epimerase domain containing protein	no mercator4 annotation	GO:0003824,GO:0050662	PF01370	IPR016040,IPR001509
HORVU.MOREX.r3.7HG0736780	9.0621	0.512632	7.53e-09	1.12e-07	high	protein_coding	*-*	Homeodomain-like superfamily protein	transcription factor *(CLAUSA)	rna biosynthesis	NA	PF00249	IPR006447,IPR009057,IPR001005
HORVU.MOREX.r3.2HG0208970	9.05888	0.545868	3.03e-17	8.51e-16	high	protein_coding	*-*	Exocyst complex component, putative	exocyst subunit exo family protein	no mercator4 annotation	GO:0000145,GO:0006887	PF03081	IPR004140,IPR016159
HORVU.MOREX.r3.2HG0108400	9.05453	0.534526	4.68e-18	1.37e-16	high	protein_coding	--*	F-box/kelch-repeat protein	duf 295 domain containing protein	no mercator4 annotation	NA	NA	NA
HORVU.MOREX.r3.3HG0302000	9.05436	4.90325	1.81e-105	6.49e-103	high	protein_coding	--*	Protein Ycf2	suppressor protein srp	no mercator4 annotation	GO:0000166,GO:0005524,GO:0009507,GO:0009536,GO:0009570,GO:0016020,GO:0016021	NA	NA
HORVU.MOREX.r3.3HG0225960	9.05361	5.94792	4.17e-121	2.13e-118	high	protein_coding	***	Calmodulin-binding protein-like	regulatory protein *(CBP60) of systemic acquired resistance	external stimuli response	GO:0005516,GO:0006950	PF07887	IPR012416
HORVU.MOREX.r3.4HG0408940	9.0505	6.45183	3.09e-58	3.54e-56	high	protein_coding	***	Late embryogenesis abundant protein	late embryogenesis abundant protein group	no mercator4 annotation	NA	NA	NA
HORVU.MOREX.r3.1HG0043390	9.04925	2.19445	4.58e-27	2.05e-25	low	protein_coding	--*	Disease resistance protein (TIR-NBS-LRR class)	not classified	no mercator4 annotation	NA	NA	NA
HORVU.MOREX.r3.4HG0331360	9.04139	3.44254	1.82e-70	2.88e-68	high	protein_coding	*-*	Ethylene-responsive transcription factor	ethylene responsive transcription factor erf	no mercator4 annotation	GO:0003677,GO:0003700,GO:0005634,GO:0006351,GO:0006355	PF00847	IPR016177,IPR001471
HORVU.MOREX.r3.3HG0299890	9.02815	5.39716	2.16e-33	1.21e-31	high	protein_coding	***	U-box domain-containing family protein	E3 ubiquitin ligase	protein homeostasis	GO:0004842,GO:0016567	PF04564	IPR003613,IPR016024
HORVU.MOREX.r3.2HG0101890	9.02287	4.53351	9.63e-51	9.31e-49	high	protein_coding	***	S-adenosylmethionine-dependent methyltransferase	methyltransf 11 domain containing protein	no mercator4 annotation	GO:0008152,GO:0008168,GO:0016740,GO:0032259	PF08241	IPR013216,IPR029063
HORVU.MOREX.r3.3HG0281310	9.02059	2.92527	1.41e-53	1.47e-51	high	protein_coding	*-*	Receptor-like kinase	non specific serine threonine protein kinase	no mercator4 annotation	GO:0004672,GO:0005524,GO:0006468,GO:0016020,GO:0016021,GO:0016301,GO:0016310	PF14380,PF13947	IPR032872,IPR025287
HORVU.MOREX.r3.6HG0612700	9.01981	0.508185	7.53e-26	3.2e-24	high	protein_coding	***	Potassium transporter	potassium cation transporter *(HAK/KUP/KT)	solute transport	GO:0006811,GO:0006813,GO:0015079,GO:0016020,GO:0016021,GO:0071805	PF02705	IPR003855,IPR003855
HORVU.MOREX.r3.4HG0380510	9.01663	5.56972	1.09e-81	2.25e-79	high	protein_coding	***	VQ motif family protein	regulatory protein *(JAV1) of WRKY transcription factor activity	rna biosynthesis	NA	PF05678	IPR008889
HORVU.MOREX.r3.7HG0706600	9.0161	4.86458	3.31e-101	1.06e-98	high	protein_coding	***	Pectin methylesterase inhibitor	vacuolar/cell wall invertase inhibitor *(VIF2)	carbohydrate metabolism	GO:0004857,GO:0005886,GO:0043086	PF04043	IPR006501,IPR006501,IPR006501
HORVU.MOREX.r3.7HG0679510	9.01094	0.495888	2.27e-22	8.23e-21	low	protein_coding	--*	LETM1 and EF-hand domain-containing protein anon-60Da, mitochondrial	not classified	no mercator4 annotation	GO:0016020,GO:0016021	NA	NA
HORVU.MOREX.r3.5HG0503560	9.01025	0.495493	8.91e-23	3.3e-21	high	protein_coding	***	Serine/threonine-protein kinase	SD-1 protein kinase; EC_2.7 transferase transferring phosphorus-containing group	protein modification; enzyme classification	GO:0000166,GO:0004672,GO:0004674,GO:0005524,GO:0006468,GO:0016020,GO:0016021,GO:0016301,GO:0016310,GO:0016740,GO:0048544	PF00954,PF07714,PF08276,PF01453	IPR000858,IPR001245,IPR001480,IPR001480,IPR003609,IPR001480,IPR011009
HORVU.MOREX.r3.5HG0465810	9.00596	0.504301	4.55e-22	1.63e-20	high	protein_coding	***	Calcium-binding protein	calcium binding protein cml	no mercator4 annotation	GO:0005509	PF13833,PF13499	IPR002048,IPR011992,IPR002048
HORVU.MOREX.r3.3HG0281270	9.00223	2.14227	6.64e-32	3.59e-30	high	protein_coding	*-*	Kinase family protein	non specific serine threonine protein kinase	no mercator4 annotation	GO:0004672,GO:0005524,GO:0006468,GO:0016020,GO:0016021,GO:0016301,GO:0016310,GO:0030247	PF14380	IPR032872
HORVU.MOREX.r3.4HG0385780	8.98966	7.36281	1.31e-136	1.01e-133	high	protein_coding	***	Mitogen-activated protein kinase	MAP protein kinase *(NRK/MPK); MAP-kinase protein kinase; MAP-kinase protein kinase *(MPK3/6); EC_2.7 transferase transferring phosphorus-containing group	cell division; multi-process regulation; enzyme classification	GO:0000165,GO:0000166,GO:0004672,GO:0004674,GO:0004707,GO:0005524,GO:0005622,GO:0006468,GO:0016301,GO:0016310,GO:0016740	PF00069	IPR011009,IPR000719
HORVU.MOREX.r3.6HG0617070	8.98361	4.82906	1.39e-50	1.33e-48	high	protein_coding	*-*	Lipid transfer protein	aai domain containing protein	no mercator4 annotation	GO:0006869,GO:0008289	PF14368	IPR016140,IPR016140
HORVU.MOREX.r3.6HG0613330	8.98187	0.469142	1.78e-23	6.78e-22	high	protein_coding	***	Chalcone synthase	EC_2.3 acyltransferase	enzyme classification	GO:0003824,GO:0008152,GO:0009058,GO:0016740,GO:0016746,GO:0016747	PF02797,PF00195	IPR012328,IPR001099,IPR016039,IPR016039
HORVU.MOREX.r3.5HG0459910	8.97076	6.64723	5.08e-87	1.17e-84	low	non_coding	***	Cytochrome P450	jasmonoyl-amino acid carboxylase *(CYP94C); EC_1.14 oxidoreductase acting on paired donor with incorporation or reduction of molecular oxygen	phytohormone action; enzyme classification	GO:0005506,GO:0016020,GO:0016021,GO:0016705,GO:0020037,GO:0055114	PF00067	IPR001128,IPR001128
HORVU.MOREX.r3.6HG0603530	8.97053	0.436097	9.22e-14	2.07e-12	high	protein_coding	***	Protein DETOXIFICATION	metabolite transporter *(DTX)	solute transport	GO:0006855,GO:0015238,GO:0015297,GO:0016020,GO:0016021,GO:0055085	PF01554,PF01554	IPR002528,IPR002528,IPR002528
HORVU.MOREX.r3.5HG0479650	8.96604	0.448394	5.19e-20	1.69e-18	low	protein_coding	--*	beta-amylase 2	protein kinase domain containing	no mercator4 annotation	NA	NA	NA
HORVU.MOREX.r3.5HG0481720	8.96483	0.448388	4.69e-22	1.67e-20	high	protein_coding	***	Glutamate receptor	ligand-gated cation channel *(GLR)	solute transport	GO:0004970,GO:0006811,GO:0016020,GO:0016021,GO:0035235	PF01094,PF00060,PF00497	IPR001828,IPR001320,IPR028082,IPR001638
HORVU.MOREX.r3.7HG0708440	8.95391	0.424704	1.24e-14	2.97e-13	high	protein_coding	--*	Pre-mRNA splicing factor, putative	not classified	no mercator4 annotation	GO:0006396	IPR011990
HORVU.MOREX.r3.3HG0300270	8.949	0.418469	3.1e-14	7.2e-13	high	protein_coding	***	Subtilisin-like protease	protease *(SBT1)	protein homeostasis	GO:0004252,GO:0006508,GO:0008233,GO:0008236,GO:0016787	PF00082,PF05922	IPR000209,IPR009020,IPR010259,IPR000209,IPR000209,IPR000209
HORVU.MOREX.r3.4HG0383350	8.94743	0.427722	1.22e-16	3.31e-15	high	protein_coding	--*	Heat-inducible transcription repressor HrcA	not classified	no mercator4 annotation	GO:0003677,GO:0006351,GO:0006355	NA	NA
HORVU.MOREX.r3.7HG0742840	8.94013	0.424879	1.03e-22	3.82e-21	high	protein_coding	***	Protein kinase	EC_2.7 transferase transferring phosphorus-containing group	enzyme classification	GO:0004672,GO:0005524,GO:0006468,GO:0016020,GO:0016021,GO:0016301,GO:0016310,GO:0030246	PF07714	IPR001245,IPR011009
HORVU.MOREX.r3.7HG0686290	8.92754	4.42081	4.79e-36	2.94e-34	low	protein_coding	--*	WUS-interacting protein 2 isoform 1	not classified	no mercator4 annotation	GO:0006355	NA	NA
HORVU.MOREX.r3.1HG0020800	8.92319	0.40974	2.88e-23	1.09e-21	high	protein_coding	--*	Nacrein	not classified	no mercator4 annotation	GO:0004089,GO:0005576,GO:0008270,GO:0016829,GO:0046872	NA	NA
HORVU.MOREX.r3.3HG0300210	8.9222	5.04544	1.81e-61	2.26e-59	high	protein_coding	***	MYB transcription factor	MYBR-R-type transcription factor	rna biosynthesis	GO:0003677,GO:0005634,GO:0006351,GO:0006355	PF00249,PF00249	IPR006447,IPR009057,IPR009057,IPR001005,IPR001005
HORVU.MOREX.r3.5HG0490580	8.91691	8.50222	4.23e-98	1.23e-95	high	protein_coding	***	Zinc finger A20 and AN1 domain stress-associated protein	zinc finger a20 and an domain containing stress associated protein	no mercator4 annotation	GO:0003677,GO:0008270,GO:0046872	PF01754,PF01428	IPR002653,IPR000058
HORVU.MOREX.r3.4HG0383130	8.91537	3.30599	1.08e-55	1.18e-53	high	protein_coding	***	Long cell-linked locus protein, putative, expressed	cell linked locus protein	no mercator4 annotation	GO:0000139,GO:0004571,GO:0005783,GO:0006491	PF05553	IPR008480
HORVU.MOREX.r3.7HG0721890	8.91385	0.39083	5.4e-16	1.42e-14	high	protein_coding	***	Tryptophan decarboxylase	aromatic amino acid decarboxylase; EC_4.1 carbon-carbon lyase	amino acid metabolism; enzyme classification	GO:0003824,GO:0006520,GO:0016829,GO:0016831,GO:0019752,GO:0030170	PF00282	IPR002129,IPR015424
HORVU.MOREX.r3.1HG0048090	8.90574	0.363471	3.14e-10	5.35e-09	high	protein_coding	***	Benzyl alcohol O-benzoyltransferase	EC_2.3 acyltransferase	enzyme classification	GO:0016740,GO:0016747	PF02458	IPR003480
HORVU.MOREX.r3.3HG0226140	8.90045	0.399884	8.61e-15	2.08e-13	high	protein_coding	***	Heat-shock protein, putative	kda class i heat shock proten	no mercator4 annotation	NA	IPR008978
HORVU.MOREX.r3.2HG0134640	8.8988	0.38053	2.75e-16	7.36e-15	high	protein_coding	***	Internal alternative NAD(P)H-ubiquinone oxidoreductase A1, mitochondrial	NAD(P)H dehydrogenase *(NDA)	cellular respiration	GO:0016491,GO:0055114	PF07992	IPR023753,IPR023753,IPR023753,IPR023753
HORVU.MOREX.r3.5HG0480150	8.8975	4.18898	1.47e-56	1.64e-54	high	protein_coding	***	Kinase-like protein	RLCK-VIIa receptor-like protein kinase; EC_2.7 transferase transferring phosphorus-containing group	protein modification; enzyme classification	GO:0004672,GO:0004675,GO:0005524,GO:0005886,GO:0006468,GO:0007166,GO:0007178,GO:0016301,GO:0016310	PF07714	IPR001245,IPR011009
HORVU.MOREX.r3.6HG0556870	8.8963	0.363772	1.93e-12	3.95e-11	high	protein_coding	***	Leucine-rich repeat receptor-like protein kinase family protein	lrrnt 2 domain containing protein	no mercator4 annotation	NA	PF08263,PF13855,PF13855,PF13516	IPR013210,IPR032675,IPR001611,IPR001611,IPR001611
HORVU.MOREX.r3.4HG0404960	8.89031	0.358732	8.15e-13	1.71e-11	low	protein_coding	--*	Non-specific serine/threonine protein kinase	regulatory protein *(VQ10) of WRKY transcription factor activity	rna biosynthesis	GO:0004672,GO:0005524,GO:0006468,GO:0016020,GO:0016021,GO:0016301,GO:0016310	NA	NA
HORVU.MOREX.r3.1HG0012730	8.88684	7.18837	5.68e-106	2.07e-103	high	protein_coding	*-*	Adenine/guanine permease	cytokinin transporter *(AZG1/2); purine transporter *(AZG)	phytohormone action; solute transport	GO:0005345,GO:0006863,GO:1904823	PF00860,PF00860	IPR006043,IPR006043
HORVU.MOREX.r3.2HG0105960	8.8647	0.352256	1.67e-23	6.38e-22	high	protein_coding	***	F-box family protein	duf 295 domain containing protein	no mercator4 annotation	NA	PF03478	IPR001810,IPR005174
HORVU.MOREX.r3.2HG0108090	8.85837	3.9135	1.12e-35	6.85e-34	high	protein_coding	***	Dirigent protein	dirigent protein	no mercator4 annotation	GO:0005576,GO:0030246,GO:0048046	PF01419,PF03018	IPR001229,IPR001229,IPR004265
HORVU.MOREX.r3.6HG0617100	8.85798	8.39366	9.74e-143	9.25e-140	high	protein_coding	***	Glycosyltransferase	EC_2.4 glycosyltransferase	enzyme classification	GO:0008152,GO:0016740,GO:0016757,GO:0016758	PF00201	IPR002213
HORVU.MOREX.r3.1HG0019280	8.85486	0.321854	6.65e-10	1.1e-08	low	protein_coding	--*	Tryptophanase	integrase catalytic domain containing protein	no mercator4 annotation	GO:0003824,GO:0006520,GO:0006568,GO:0006569,GO:0009034,GO:0009072,GO:0016829,GO:0016830	NA	NA
HORVU.MOREX.r3.7HG0719590	8.85295	0.326929	2.09e-14	4.92e-13	low	protein_coding	--*	RNA-binding (RRM/RBD/RNP motifs) family protein	regulatory protein *(MKS1) of WRKY transcription factor activity	rna biosynthesis	NA	NA	NA
HORVU.MOREX.r3.3HG0228940	8.85115	0.320588	4.39e-12	8.76e-11	high	protein_coding	--*	Sulfate adenylyltransferase subunit 2	gtd binding domain containing protein	no mercator4 annotation	GO:0000166,GO:0003824,GO:0004781,GO:0005524,GO:0008152,GO:0016740,GO:0016779,GO:0019419,GO:0070814	NA	NA
HORVU.MOREX.r3.3HG0225510	8.84937	0.299945	4.52e-08	6.16e-07	high	protein_coding	***	Heat-shock protein	kda class i heat shock proten	no mercator4 annotation	NA	PF00011	IPR002068,IPR008978
HORVU.MOREX.r3.1HG0086260	8.84726	6.54251	7.15e-65	9.79e-63	high	protein_coding	--*	NAD(P)-binding Rossmann-fold superfamily protein	4fe 4s ferredoxin type domain containing protein	no mercator4 annotation	NA	NA	NA
HORVU.MOREX.r3.5HG0423130	8.84381	0.296063	1.39e-07	1.8e-06	high	protein_coding	***	Thaumatin-like protein	cryja pathogenesis thaumatin protein	no mercator4 annotation	NA	PF00314	IPR001938,IPR001938
HORVU.MOREX.r3.6HG0599090	8.842	0.312523	4.93e-15	1.22e-13	high	protein_coding	***	Vacuolar iron transporter	iron cation transporter *(VTL)	solute transport	GO:0016020,GO:0016021	PF01988,PF01988	IPR008217,IPR008217
HORVU.MOREX.r3.4HG0406060	8.83823	2.74592	4.02e-18	1.18e-16	high	protein_coding	***	Agmatine coumaroyltransferase-2	EC_2.3 acyltransferase	enzyme classification	GO:0016740,GO:0016747	PF02458	IPR003480
HORVU.MOREX.r3.5HG0480630	8.83489	5.19716	2.16e-73	3.7e-71	high	protein_coding	--*	Erect panicle 2 protein	atp dependent clp protease proteolytic subunit 6 chloroplastic	no mercator4 annotation	NA	NA	NA
HORVU.MOREX.r3.1HG0024050	8.83236	4.3372	3.79e-48	3.36e-46	high	protein_coding	--*	Poly [ADP-ribose] polymerase	not classified	no mercator4 annotation	GO:0003950,GO:0006471,GO:0016740,GO:0016757	NA	NA
HORVU.MOREX.r3.5HG0494050	8.83128	0.303123	2.76e-11	5.17e-10	high	protein_coding	***	Purple acid phosphatase	purple acid phosphatase	no mercator4 annotation	GO:0003993,GO:0016311,GO:0016787,GO:0046872	PF16656,PF14008,PF00149	IPR008963,IPR015914,IPR025733,IPR029052,IPR004843
HORVU.MOREX.r3.4HG0380790	8.83083	0.301409	8.88e-15	2.15e-13	high	protein_coding	-**	VQ motif-containing protein 1	WRKY33-activating protein *(SIB)	external stimuli response	GO:0005515,GO:0005634,GO:0008150	PF05678	IPR008889
HORVU.MOREX.r3.7HG0716830	8.83058	0.290936	7.95e-12	1.55e-10	high	protein_coding	*-*	basic helix-loop-helix (bHLH) DNA-binding superfamily protein	bHLH class-IVd transcription factor	rna biosynthesis	NA	PF00010	IPR011598,IPR011598
HORVU.MOREX.r3.4HG0397000	8.82488	0.308315	5.66e-15	1.39e-13	high	protein_coding	*-*	Myb-like transcription factor family protein	MYBR-R-type transcription factor	rna biosynthesis	GO:0003677,GO:0005634,GO:0006351,GO:0006355	PF00249	IPR009057,IPR006447,IPR001005,IPR009057
HORVU.MOREX.r3.4HG0349400	8.82247	4.12323	1.22e-85	2.73e-83	high	protein_coding	***	Receptor-like kinase	LRR-Xb protein kinase; EC_2.7 transferase transferring phosphorus-containing group	protein modification; enzyme classification	GO:0000166,GO:0004672,GO:0004674,GO:0005524,GO:0006468,GO:0016020,GO:0016021,GO:0016301,GO:0016310	PF00069	IPR000719,IPR011009
HORVU.MOREX.r3.1HG0061200	8.82021	0.292376	1.8e-12	3.7e-11	low	protein_coding	*-*	Phosphatase 2C family protein	protein serine threonine phosphatase	no mercator4 annotation	GO:0003824,GO:0004722,GO:0006470	PF00481,PF00481	IPR001932,IPR001932,IPR001932,IPR001932
HORVU.MOREX.r3.2HG0185100	8.82006	3.57746	5.39e-64	7.22e-62	high	protein_coding	*-*	Homeobox protein, putative	HD-ZIP I/II-type transcription factor	rna biosynthesis	GO:0003677,GO:0003700,GO:0005634,GO:0006355,GO:0043565	PF00046,PF02183	IPR001356,IPR003106,IPR009057
HORVU.MOREX.r3.5HG0489730	8.81567	0.301087	8.69e-22	3.07e-20	high	protein_coding	***	Glycosyltransferase	EC_2.4 glycosyltransferase	enzyme classification	GO:0008152,GO:0016740,GO:0016757,GO:0016758	PF00201	IPR002213
HORVU.MOREX.r3.1HG0092650	8.81562	0.289809	2.25e-13	4.91e-12	high	protein_coding	***	Glucan endo-1,3-beta-glucosidase 3	EC_3.2 glycosylase	enzyme classification	GO:0004553,GO:0005975,GO:0016787	PF07983,PF07983,PF00332	IPR012946,IPR012946,IPR000490,IPR017853
HORVU.MOREX.r3.2HG0111460	8.80555	0.277658	2.66e-10	4.56e-09	high	protein_coding	*-*	Ricin B lectin domain-containing protein	ricin b lectin domain containing protein	no mercator4 annotation	GO:0030246	IPR000772,IPR000772
HORVU.MOREX.r3.6HG0576030	8.80494	0.29865	1.8e-20	6e-19	low	non_coding	*-*	Cytochrome P450 family protein	EC_1.14 oxidoreductase acting on paired donor with incorporation or reduction of molecular oxygen	enzyme classification	GO:0004497,GO:0005506,GO:0016020,GO:0016021,GO:0016491,GO:0016705,GO:0020037,GO:0046872,GO:0055114	PF00067	IPR001128,IPR001128
HORVU.MOREX.r3.1HG0080000	8.80206	1.93893	5.02e-33	2.79e-31	high	protein_coding	***	Late embryogenesis abundant protein	late embryogenesis abundant protein group	no mercator4 annotation	NA	PF02987,PF02987	IPR004238,IPR004238
HORVU.MOREX.r3.5HG0480890	8.80013	0.285651	1.18e-19	3.81e-18	high	protein_coding	***	Dirigent protein	dirigent protein	no mercator4 annotation	GO:0005576,GO:0030246,GO:0048046	PF03018	IPR004265
HORVU.MOREX.r3.2HG0115970	8.79888	2.681	2.76e-16	7.38e-15	high	protein_coding	***	NAD(P)H dehydrogenase (Quinone)	EC_1.6 oxidoreductase acting on NADH or NADPH	enzyme classification	GO:0003955,GO:0010181,GO:0016491,GO:0055114	PF03358	IPR010089,IPR005025,IPR029039
HORVU.MOREX.r3.2HG0202880	8.79747	0.27997	1.71e-18	5.12e-17	high	protein_coding	--*	PRLI-interacting factor	not classified	no mercator4 annotation	NA	NA	NA
HORVU.MOREX.r3.5HG0514220	8.79634	4.08959	1.22e-80	2.46e-78	high	protein_coding	***	F-box protein	not classified	no mercator4 annotation	NA	NA	NA
HORVU.MOREX.r3.3HG0278140	8.78367	8.96485	4.58e-108	1.73e-105	high	protein_coding	***	WRKY transcription factor	transcription factor *(WRKY)	rna biosynthesis	GO:0003677,GO:0003700,GO:0005634,GO:0006351,GO:0006355,GO:0043565	PF03106	IPR003657,IPR003657
HORVU.MOREX.r3.7HG0644400	8.78292	0.252916	1.28e-14	3.07e-13	high	protein_coding	***	NAC domain-containing protein	NAC transcription factor	rna biosynthesis	GO:0003677,GO:0005634,GO:0006351,GO:0006355	PF02365	IPR003441,IPR003441,IPR003441
HORVU.MOREX.r3.5HG0437560	8.78165	2.67354	2.19e-37	1.41e-35	low	protein_coding	*-*	Mutator-like transposase	mut domain containing protein	no mercator4 annotation	GO:0008270	PF10551,PF03108	IPR018289,IPR004332
HORVU.MOREX.r3.6HG0617130	8.77973	10.129	1.97e-182	4.74e-179	high	protein_coding	***	Glycosyltransferase	EC_2.4 glycosyltransferase	enzyme classification	GO:0008152,GO:0016740,GO:0016757,GO:0016758	PF00201	IPR002213
HORVU.MOREX.r3.4HG0334150	8.77771	3.82706	1.34e-44	1.07e-42	low	protein_coding	*-*	VQ motif-containing protein	regulatory protein *(VQ12) of WRKY transcription factor activity	rna biosynthesis	NA	PF05678	IPR008889
HORVU.MOREX.r3.1HG0084390	8.77573	5.34677	2.81e-56	3.11e-54	high	protein_coding	***	DUF4228 domain protein	duf 4228 domain protein	no mercator4 annotation	NA	PF14009	IPR025322
HORVU.MOREX.r3.2HG0109180	8.77441	4.6202	7.14e-46	5.9e-44	high	protein_coding	***	Short-chain dehydrogenase/reductase family protein	short chain dehydrogenase reductase 2a	no mercator4 annotation	NA	PF00106	IPR002347,IPR016040
HORVU.MOREX.r3.3HG0330890	8.77429	0.261341	1.31e-21	4.61e-20	high	protein_coding	*-*	Serine/threonine-protein kinase	EC_2.7 transferase transferring phosphorus-containing group	enzyme classification	GO:0000166,GO:0004672,GO:0004674,GO:0005524,GO:0006468,GO:0016020,GO:0016021,GO:0016301,GO:0016310,GO:0016740,GO:0048544	PF00069	IPR011009,IPR000719
HORVU.MOREX.r3.1HG0083610	8.77347	0.25183	4.56e-17	1.27e-15	high	protein_coding	*-*	Homeobox associated leucine zipper protein	HD-ZIP I/II-type transcription factor	rna biosynthesis	GO:0003677,GO:0003700,GO:0005634,GO:0006355,GO:0043565	PF00046,PF02183	IPR001356,IPR003106,IPR009057
HORVU.MOREX.r3.2HG0097350	8.77338	4.46753	7.86e-50	7.3e-48	high	protein_coding	***	Agmatine coumaroyltransferase-2	EC_2.3 acyltransferase	enzyme classification	GO:0016740,GO:0016747	PF02458	IPR003480
HORVU.MOREX.r3.7HG0640090	8.7703	0.254219	3.75e-19	1.17e-17	high	protein_coding	--*	Calcium-dependent lipid-binding domain-containing protein	c2 domain containing protein	no mercator4 annotation	NA	IPR000008
HORVU.MOREX.r3.3HG0282750	8.76851	0.276713	4.89e-13	1.04e-11	low	protein_coding	--*	Terpenoid cyclases/Protein prenyltransferases superfamily protein	not classified	no mercator4 annotation	NA	NA	NA
HORVU.MOREX.r3.5HG0496870	8.76493	3.1534	2.7e-24	1.07e-22	high	protein_coding	***	Glycosyltransferase	EC_2.4 glycosyltransferase	enzyme classification	GO:0008152,GO:0016740,GO:0016757,GO:0016758	PF00201	IPR002213
HORVU.MOREX.r3.2HG0178070	8.76453	0.257268	2.48e-21	8.6e-20	high	protein_coding	*-*	D-3-phosphoglycerate dehydrogenase	duf 4283 domain containing protein	no mercator4 annotation	GO:0004617,GO:0006564,GO:0008152,GO:0008652,GO:0016491,GO:0016616,GO:0051287,GO:0055114	NA	NA
HORVU.MOREX.r3.5HG0512920	8.75584	4.26514	1.26e-66	1.84e-64	high	protein_coding	--*	ARGONAUTE 3	genome assembly chromosome ii	no mercator4 annotation	NA	PF12274	IPR022059
HORVU.MOREX.r3.3HG0234970	8.74932	0.193924	1.22e-07	1.59e-06	high	protein_coding	***	6,7-dimethyl-8-ribityllumazine synthase	duf 4228 domain protein	no mercator4 annotation	NA	PF14009	IPR025322
HORVU.MOREX.r3.1HG0021340	8.74282	6.19092	1.79e-77	3.31e-75	high	protein_coding	***	Glutathione S-transferase	class phi glutathione S-transferase	redox homeostasis	GO:0016740	PF00043,PF02798	IPR010987,IPR004046,IPR004045,IPR012336
HORVU.MOREX.r3.2HG0204080	8.73516	1.87342	4.73e-32	2.57e-30	high	protein_coding	***	Peroxidase	EC_1.11 oxidoreductase acting on peroxide as acceptor	enzyme classification	GO:0004601,GO:0005576,GO:0006979,GO:0016491,GO:0020037,GO:0042744,GO:0046872,GO:0055114,GO:0098869	PF00141	IPR010255,IPR002016
HORVU.MOREX.r3.3HG0267770	8.73338	9.79906	2.51e-179	5.4e-176	high	protein_coding	***	nuclease	dde tnp domain containing protein	no mercator4 annotation	NA	PF13359	IPR027806
HORVU.MOREX.r3.7HG0746410	8.73319	0.20452	1.85e-09	2.92e-08	high	protein_coding	***	Glutathione S-transferase	class phi glutathione S-transferase	redox homeostasis	GO:0016740	PF02798,PF00043	IPR004045,IPR012336,IPR010987,IPR004046
HORVU.MOREX.r3.5HG0524010	8.72415	0.215412	3.93e-23	1.48e-21	high	protein_coding	***	Glycosyltransferase	EC_2.4 glycosyltransferase	enzyme classification	GO:0008152,GO:0016740,GO:0016757,GO:0016758	PF00201	IPR002213
HORVU.MOREX.r3.1HG0057580	8.72333	5.07361	7.52e-63	9.83e-61	high	protein_coding	***	PRA1 family protein	pra family protein	no mercator4 annotation	GO:0016020,GO:0016021	PF03208	IPR004895
HORVU.MOREX.r3.2HG0114870	8.70998	1.84913	4.81e-40	3.36e-38	low	protein_coding	--*	Cysteine/Histidine-rich C1 domain family protein	not classified	no mercator4 annotation	NA	NA	NA
HORVU.MOREX.r3.1HG0048080	8.70701	1.84334	1.84e-19	5.89e-18	high	protein_coding	***	Benzyl alcohol O-benzoyltransferase	EC_2.3 acyltransferase	enzyme classification	GO:0016740,GO:0016747	PF02458	IPR003480
HORVU.MOREX.r3.1HG0067160	8.706	0.161857	2.01e-07	2.56e-06	high	protein_coding	-**	Wound-induced protease inhibitor	bowman birk domain containing protein	no mercator4 annotation	GO:0004867,GO:0005576,GO:0006508,GO:0008233,GO:0010466,GO:0010951,GO:0030414	NA	NA
HORVU.MOREX.r3.1HG0079430	8.70392	5.43379	1.62e-54	1.71e-52	high	protein_coding	***	Protein kinase-like	MAP3K-MEKK protein kinase; EC_2.7 transferase transferring phosphorus-containing group	multi-process regulation; enzyme classification	GO:0000166,GO:0004672,GO:0004674,GO:0005524,GO:0005737,GO:0006468,GO:0007346,GO:0016301,GO:0016310,GO:0023014,GO:0031098,GO:0032147	PF00069	IPR011009,IPR000719
HORVU.MOREX.r3.2HG0203080	8.70216	0.162861	1.82e-11	3.46e-10	low	protein_coding	NA	NA	glycine rich cell wall structural protein	no mercator4 annotation	NA	NA	NA
HORVU.MOREX.r3.3HG0286300	8.70191	5.51841	3.07e-56	3.37e-54	high	protein_coding	*-*	senescence regulator (Protein of unknown function, DUF584)	not classified	no mercator4 annotation	NA	PF04520	IPR007608
HORVU.MOREX.r3.6HG0614080	8.69894	0.182879	3.07e-19	9.66e-18	high	protein_coding	***	Receptor-like kinase	RLCK-Os receptor-like protein kinase; EC_2.7 transferase transferring phosphorus-containing group	protein modification; enzyme classification	GO:0000166,GO:0004672,GO:0004674,GO:0005524,GO:0006468,GO:0016301,GO:0016310	NA	NA
HORVU.MOREX.r3.1HG0022770	8.69277	0.173125	8.48e-14	1.91e-12	low	non_coding	--*	Cytochrome c oxidase subunit 2	cox2 tm domain containing protein	no mercator4 annotation	GO:0004129,GO:0005507,GO:0005739,GO:0005743,GO:0016020,GO:0016021,GO:0022900,GO:0046872,GO:0055114,GO:0070469,GO:1902600	NA	NA
HORVU.MOREX.r3.7HG0634590	8.6892	0.143475	7.28e-10	1.2e-08	high	protein_coding	***	HXXXD-type acyl-transferase-like protein	EC_2.3 acyltransferase	enzyme classification	GO:0016740,GO:0016747	PF02458	IPR003480
HORVU.MOREX.r3.5HG0504260	8.68688	0.181204	1.02e-22	3.79e-21	high	protein_coding	***	Auxin Efflux Carrier family protein	auxin efflux transporter *(PILS); auxin transporter *(PILS)	phytohormone action; solute transport	GO:0016020,GO:0016021,GO:0055085	PF03547	IPR004776
HORVU.MOREX.r3.4HG0334190	8.68608	6.22813	1.51e-108	5.75e-106	high	protein_coding	***	Hexosyltransferase	galacturonosyltransferase *(GATL)	cell wall organisation	GO:0016757	PF01501	IPR002495,IPR029044
HORVU.MOREX.r3.2HG0183140	8.68419	0.182964	2.79e-19	8.81e-18	high	protein_coding	***	Peroxyureidoacrylate/ureidoacrylate amidohydrolase RutB	nicotinamidase *(NIC)	coenzyme metabolism	GO:0003824,GO:0008152,GO:0016787	PF00857	IPR000868,IPR000868
HORVU.MOREX.r3.7HG0663730	8.68002	1.81154	7.84e-26	3.33e-24	high	protein_coding	***	Galactoside 2-alpha-L-fucosyltransferase	1,2-alpha-fucosyltransferase *(FUT)	cell wall organisation	GO:0008107,GO:0016020,GO:0016740,GO:0016757,GO:0036065,GO:0042546	PF03254	IPR004938
HORVU.MOREX.r3.2HG0170360	8.67594	0.173232	5.73e-21	1.95e-19	high	protein_coding	***	Endoglucanase	class-B endo-1,4-beta-glucanase	cell wall organisation	GO:0000272,GO:0003824,GO:0004553,GO:0005975,GO:0008152,GO:0008810,GO:0016787,GO:0016798,GO:0030245	PF00759	IPR001701,IPR008928
HORVU.MOREX.r3.6HG0572560	8.67459	3.07523	2.2e-57	2.48e-55	high	protein_coding	***	Subtilisin-like protease	protease *(SBT5)	protein homeostasis	GO:0004252,GO:0006508,GO:0008233,GO:0016787	PF05922,PF02225,PF00082	IPR000209,IPR000209,IPR010259,IPR003137,IPR000209
HORVU.MOREX.r3.5HG0486560	8.6739	3.06363	2.48e-55	2.67e-53	high	protein_coding	***	Galactoside 2-alpha-L-fucosyltransferase	1,2-alpha-fucosyltransferase *(FUT)	cell wall organisation	GO:0008107,GO:0016020,GO:0016740,GO:0016757,GO:0036065,GO:0042546	PF03254	IPR004938
HORVU.MOREX.r3.2HG0212870	8.66956	0.124894	9.19e-09	1.35e-07	high	protein_coding	***	Protease inhibitor/seed storage/lipid transfer family protein	aai domain containing protein	no mercator4 annotation	GO:0006508,GO:0008233	PF14368	IPR016140,IPR016140
HORVU.MOREX.r3.5HG0456090	8.66811	4.66778	9.29e-79	1.8e-76	high	protein_coding	***	Amino acid permease	amino acid transporter *(AAP)	solute transport	GO:0016020,GO:0016021	PF01490	IPR013057
HORVU.MOREX.r3.1HG0077210	8.66685	0.141106	4.53e-13	9.67e-12	high	protein_coding	--*	Carbamoyl-phosphate synthase large chain	not classified	no mercator4 annotation	GO:0000166,GO:0004088,GO:0005524,GO:0006221,GO:0006526,GO:0006807,GO:0008652,GO:0016874,GO:0044205,GO:0046872	PF04520	IPR007608
HORVU.MOREX.r3.2HG0174360	8.66278	0.146329	6.73e-19	2.06e-17	high	protein_coding	***	Heavy metal transport/detoxification superfamily protein	hma domain containing protein	no mercator4 annotation	GO:0030001,GO:0046872	PF00403	IPR006121,IPR006121
HORVU.MOREX.r3.5HG0506780	8.65743	0.153078	4e-22	1.43e-20	high	protein_coding	***	Strictosidine synthase	EC_4.3 carbon-nitrogen lyase	enzyme classification	GO:0009058,GO:0016844	PF03088	IPR018119
HORVU.MOREX.r3.7HG0714940	8.65676	0.149816	1.6e-22	5.85e-21	high	protein_coding	***	Cysteine/Histidine-rich C1 domain family protein	c1 2 domain containing protein	no mercator4 annotation	GO:0005622,GO:0016020,GO:0016021,GO:0035556	PF03107,PF03107	IPR004146,IPR004146
HORVU.MOREX.r3.7HG0751790	8.64884	0.127335	1.32e-16	3.59e-15	high	protein_coding	***	DUF241 domain protein (DUF241)	not classified	no mercator4 annotation	NA	PF03087	IPR004320
HORVU.MOREX.r3.1HG0074910	8.64752	0.139809	9.28e-21	3.13e-19	high	protein_coding	***	MYB transcription factor	MYBR-R-type transcription factor	rna biosynthesis	GO:0003677,GO:0005634,GO:0006351,GO:0006355	PF00249	IPR006447,IPR001005,IPR009057,IPR009057
HORVU.MOREX.r3.6HG0607840	8.6464	5.38783	3.91e-42	2.91e-40	high	protein_coding	*-*	Dof zinc finger protein	DOF transcription factor	rna biosynthesis	GO:0003677,GO:0005634,GO:0006355	PF02701	IPR003851
HORVU.MOREX.r3.3HG0273720	8.64343	0.121352	9.48e-13	1.98e-11	low	non_coding	***	Cytochrome P450	EC_1.14 oxidoreductase acting on paired donor with incorporation or reduction of molecular oxygen	enzyme classification	GO:0004497,GO:0005506,GO:0016491,GO:0016705,GO:0020037,GO:0046872,GO:0055114	PF00067	IPR001128,IPR001128
HORVU.MOREX.r3.3HG0270800	8.63734	8.51272	3.04e-153	3.6e-150	high	protein_coding	***	Pleiotropic drug resistance ABC transporter	subfamily ABCG transporter	solute transport	GO:0000166,GO:0005524,GO:0016020,GO:0016021,GO:0016887	PF00005,PF00005,PF01061,PF01061,PF08370,PF14510	IPR003439,IPR003439,IPR013525,IPR013525,IPR027417,IPR013581,IPR027417,IPR029481
HORVU.MOREX.r3.3HG0274520	8.63471	0.101707	7.87e-13	1.66e-11	high	protein_coding	***	MYB transcription factor	arath transcription factor myb	no mercator4 annotation	GO:0003677	PF00249,PF00249	IPR009057,IPR001005,IPR001005
HORVU.MOREX.r3.5HG0528610	8.62961	0.0965482	1.15e-10	2.04e-09	high	protein_coding	***	Protein PLANT CADMIUM RESISTANCE 2	protein plant cadmium resistance	no mercator4 annotation	GO:0016020,GO:0016021	PF04749	IPR006461,IPR006461
HORVU.MOREX.r3.5HG0533220	8.61863	1.75298	2.08e-32	1.15e-30	high	protein_coding	***	Pirin-like protein	transcriptional co-regulator *(PRN1)	rna biosynthesis	GO:0016020,GO:0016021	PF02678,PF05726	IPR003829,IPR008778,IPR011051
HORVU.MOREX.r3.1HG0071320	8.61316	1.75325	1.53e-34	8.95e-33	high	protein_coding	--*	Transcription elongation factor SPT5	b domain containing protein	no mercator4 annotation	GO:0003735,GO:0005622,GO:0005634,GO:0005840,GO:0006351,GO:0006355,GO:0006357,GO:0006412,GO:0032784	PF05097	IPR007789
HORVU.MOREX.r3.6HG0616890	8.61163	3.66062	8.88e-64	1.18e-61	low	plastid_related	--*	UPF0503 protein, chloroplastic	not classified	no mercator4 annotation	NA	PF05340	IPR008004
HORVU.MOREX.r3.3HG0281330	8.60458	0.0906106	3.72e-19	1.16e-17	high	protein_coding	*-*	Kinase family protein	non specific serine threonine protein kinase	no mercator4 annotation	GO:0004672,GO:0005524,GO:0006468,GO:0016020,GO:0016021,GO:0016301,GO:0016310,GO:0030247	PF14380	IPR032872
HORVU.MOREX.r3.7HG0672850	8.59604	0.104686	4.75e-17	1.32e-15	high	protein_coding	***	Glycosyltransferase	C-glucosyltransferase *(CGT); EC_2.4 glycosyltransferase	protein modification; enzyme classification	NA	PF00201	IPR002213
HORVU.MOREX.r3.4HG0347360	8.59471	8.72963	2.37e-146	2.37e-143	high	protein_coding	***	NAC domain protein	NAC transcription factor	rna biosynthesis	GO:0003677,GO:0005634,GO:0006351,GO:0006355	PF02365	IPR003441,IPR003441
HORVU.MOREX.r3.4HG0333410	8.59351	0.0532874	1.49e-10	2.62e-09	high	protein_coding	***	Thaumatin like protein	cryja pathogenesis thaumatin protein	no mercator4 annotation	NA	PF00314	IPR001938,IPR001938
HORVU.MOREX.r3.1HG0021960	8.58553	0.0731987	4.55e-18	1.34e-16	high	protein_coding	***	1-aminocyclopropane-1-carboxylate oxidase	1-aminocyclopropane-1-carboxylate (ACC) oxidase; EC_1.14 oxidoreductase acting on paired donor with incorporation or reduction of molecular oxygen	phytohormone action; enzyme classification	GO:0016491,GO:0046872,GO:0055114	PF03171,PF14226	IPR005123,IPR026992
HORVU.MOREX.r3.3HG0303990	8.58266	0.0538689	4.19e-13	8.97e-12	high	protein_coding	***	Acidic endochitinase	acidic chitinase *(CHIA)	external stimuli response	GO:0004553,GO:0005975,GO:0008152,GO:0016787,GO:0016798	PF00704	IPR001223,IPR017853
HORVU.MOREX.r3.6HG0572110	8.582	4.93946	1.7e-30	8.72e-29	high	protein_coding	***	Serine/threonine-protein kinase	EC_2.7 transferase transferring phosphorus-containing group	enzyme classification	GO:0000166,GO:0004672,GO:0004674,GO:0005524,GO:0006468,GO:0016020,GO:0016021,GO:0016301,GO:0016310,GO:0016740,GO:0048544	PF00069,PF08276,PF00954,PF01453	IPR011009,IPR000719,IPR003609,IPR000858,IPR001480,IPR001480,IPR001480
HORVU.MOREX.r3.4HG0358860	8.57777	2.97628	1.5e-53	1.56e-51	high	protein_coding	***	Beta xylosidase	bifunctional alpha-L-arabinofuranosidase and beta-D-xylosidase *(BXL); EC_3.2 glycosylase	cell wall organisation; enzyme classification	GO:0004553,GO:0005975,GO:0016787	PF14310,PF01915,PF00933	IPR017853,IPR002772,IPR026891,IPR002772,IPR001764
HORVU.MOREX.r3.7HG0668850	8.56767	0.0544783	7.12e-13	1.5e-11	high	protein_coding	***	UDP-glycosyltransferase	EC_2.4 glycosyltransferase	enzyme classification	GO:0008152,GO:0016740,GO:0016758	PF00201	IPR002213
HORVU.MOREX.r3.4HG0382730	8.56664	5.4551	1.52e-51	1.49e-49	high	protein_coding	***	Multidrug resistance protein ABC transporter family protein, putative	multidrug resistance protein abc transporter family	no mercator4 annotation	NA	PF14009	IPR025322
HORVU.MOREX.r3.7HG0680850	8.56419	0.0178003	4.38e-09	6.69e-08	high	protein_coding	***	Receptor-like kinase	EC_2.7 transferase transferring phosphorus-containing group	enzyme classification	GO:0004672,GO:0005524,GO:0006468,GO:0016020,GO:0016021,GO:0016301,GO:0016310,GO:0030246	PF07714,PF00139	IPR013320,IPR011009,IPR001245,IPR001220
HORVU.MOREX.r3.5HG0496130	8.56101	0.0484612	5.35e-19	1.65e-17	low	protein_coding	--*	P-loop containing nucleoside triphosphate hydrolases superfamily protein	not classified	no mercator4 annotation	NA	IPR016024
HORVU.MOREX.r3.4HG0359750	8.56056	0.0455548	2.66e-14	6.21e-13	low	protein_coding	*-*	Plant invertase/pectin methylesterase inhibitor superfamily protein	pmei domain containing protein	no mercator4 annotation	GO:0004857,GO:0030599,GO:0043086,GO:0046910,GO:0071944	PF04043	IPR006501,IPR006501,IPR006501
HORVU.MOREX.r3.7HG0642700	8.55947	0.0551672	6.09e-21	2.07e-19	high	protein_coding	*-*	ethylene responsive element binding factor 4	subgroup ERF-III transcription factor	rna biosynthesis	NA	PF00847	IPR001471,IPR016177
HORVU.MOREX.r3.7HG0732290	8.55875	1.69464	4.23e-20	1.38e-18	high	protein_coding	***	Dihydroflavonol-4-reductase	phaseic acid reductase *(ABH2)	phytohormone action	GO:0003824,GO:0050662	PF01370	IPR001509,IPR016040
HORVU.MOREX.r3.4HG0410340	8.55116	5.58609	9.14e-70	1.44e-67	high	protein_coding	***	CoA ligase	benzoyl-CoA ligase *(BZO1); EC_6.2 ligase forming carbon-sulfur bond	clade-specific metabolism; enzyme classification	GO:0003824,GO:0008152,GO:0016874	PF13193,PF00501	IPR025110,IPR000873
HORVU.MOREX.r3.2HG0109420	8.54933	0.01018	1.07e-10	1.91e-09	high	protein_coding	***	Pectinesterase	pectin methylesterase; EC_3.1 hydrolase acting on ester bond	cell wall organisation; enzyme classification	GO:0004857,GO:0005576,GO:0005618,GO:0016787,GO:0030599,GO:0042545,GO:0043086,GO:0045330,GO:0045490,GO:0071555	PF04043,PF01095	IPR006501,IPR006501,IPR006501,IPR000070,IPR011050
HORVU.MOREX.r3.5HG0509270	8.54569	0.0372047	5.03e-18	1.47e-16	high	protein_coding	***	Chalcone synthase	EC_2.3 acyltransferase	enzyme classification	GO:0003824,GO:0008152,GO:0009058,GO:0016740,GO:0016746,GO:0016747	PF02797,PF00195	IPR012328,IPR001099,IPR016039
HORVU.MOREX.r3.3HG0283640	8.54334	2.44476	2.12e-20	7.05e-19	high	protein_coding	***	Late embryogenesis abundant protein	late embryogenesis abundant protein	no mercator4 annotation	NA	NA	NA
HORVU.MOREX.r3.2HG0123190	8.54069	1.66575	1.3e-19	4.17e-18	low	protein_coding	--*	Anaphase-promoting complex subunit 10	wrky domain containing protein	no mercator4 annotation	GO:0005680,GO:0007049,GO:0008283,GO:0010087,GO:0016604,GO:0031145,GO:0032875,GO:0032876,GO:0051301	NA	NA
HORVU.MOREX.r3.6HG0618080	8.53991	4.80296	6.17e-79	1.2e-76	high	protein_coding	--*	UDP-N-acetylenolpyruvoylglucosamine reductase	thioredoxin domain containing protein	no mercator4 annotation	GO:0003824,GO:0005737,GO:0007049,GO:0008360,GO:0008762,GO:0009252,GO:0016491,GO:0016614,GO:0050660,GO:0051301,GO:0055114,GO:0071555	NA	NA
HORVU.MOREX.r3.5HG0463590	8.53845	0.0104232	8.65e-13	1.82e-11	high	protein_coding	***	Glutathione S-transferase	class tau glutathione S-transferase	redox homeostasis	GO:0016740	PF02798,PF00043	IPR010987,IPR004045,IPR012336,IPR004046
HORVU.MOREX.r3.7HG0635380	8.53254	1.6735	1.53e-36	9.55e-35	high	protein_coding	***	Acid invertase 1	vacuolar acid beta-fructofuranosidase *(VIN); EC_3.2 glycosylase	carbohydrate metabolism; enzyme classification	GO:0004553,GO:0004564,GO:0004575,GO:0005975,GO:0008152,GO:0016020,GO:0016021,GO:0016787,GO:0016798,GO:0033881	PF00251,PF11837,PF08244	IPR023296,IPR013148,IPR013320,IPR021792,IPR013189
HORVU.MOREX.r3.3HG0314380	8.53131	0.0195791	2e-18	5.96e-17	high	protein_coding	***	Glutathione S-transferase	class tau glutathione S-transferase	redox homeostasis	GO:0016740	PF00043,PF13417	IPR004046,IPR012336,IPR010987,IPR004045
HORVU.MOREX.r3.1HG0088460	8.52989	0.0066759	1.04e-14	2.5e-13	high	protein_coding	*-*	Ethylene-responsive transcription factor	ethylene responsive transcription factor erf	no mercator4 annotation	GO:0003677,GO:0003700,GO:0005634,GO:0006351,GO:0006355	PF00847	IPR001471,IPR016177
HORVU.MOREX.r3.5HG0511770	8.52754	11.0062	1.15e-195	4.46e-192	high	protein_coding	***	UDP-glucose 6-dehydrogenase	UDP-D-glucose 6-dehydrogenase; EC_1.1 oxidoreductase acting on CH-OH group of donor	carbohydrate metabolism; enzyme classification	GO:0003979,GO:0016491,GO:0016616,GO:0051287,GO:0055114	PF03720,PF00984,PF03721	IPR014027,IPR014027,IPR014026,IPR001732,IPR016040,IPR017476,IPR008927
HORVU.MOREX.r3.4HG0412090	8.52708	6.87388	1.55e-97	4.4e-95	high	protein_coding	***	C3HC4-type RING finger-containing protein	voltage dependent calcium channel subunit alpha delta	no mercator4 annotation	NA	PF17123,PF00092,PF14624	IPR001841,IPR002035,IPR002035,IPR032838
HORVU.MOREX.r3.3HG0301110	8.52544	9.1528	2.9e-113	1.24e-110	high	protein_coding	***	Nematode resistance protein-like HSPRO2	nematode resistance protein hspro	no mercator4 annotation	GO:0006952,GO:0019441,GO:0020037,GO:0046872	PF07231,PF07014	IPR009869,IPR009743
HORVU.MOREX.r3.5HG0463440	8.52388	2.91996	4.09e-34	2.36e-32	high	protein_coding	*-*	NAC domain protein,	NAC transcription factor	rna biosynthesis	GO:0003677,GO:0005634,GO:0006351,GO:0006355	PF02365	IPR003441,IPR003441
HORVU.MOREX.r3.6HG0571990	8.52345	2.4175	1.11e-49	1.02e-47	low	transposon_related	*-*	Retrotransposon protein, putative, Ty1-copia subclass	protein trichome birefringence	no mercator4 annotation	GO:0003676,GO:0008270	PF00098,PF14416,PF07727,PF13839	IPR001878,IPR001878,IPR025846,IPR013103,IPR026057
HORVU.MOREX.r3.4HG0409430	8.519	0.000167329	3.24e-14	7.52e-13	low	protein_coding	--*	RING/U-box superfamily protein	not classified	no mercator4 annotation	NA	NA	NA
HORVU.MOREX.r3.5HG0469140	8.51875	0.0405779	2.32e-12	4.72e-11	high	protein_coding	*-*	Tyrosine-protein phosphatase	atypical PTP phosphatase *(PFA-DSP)	protein modification	GO:0004725,GO:0016311,GO:0016791,GO:0035335	PF03162	IPR004861,IPR029021
HORVU.MOREX.r3.2HG0191620	8.51717	-0.0069957	3.99e-14	9.18e-13	high	protein_coding	***	Late embryogenesis abundant protein family protein	cold responsive protein cor14b	no mercator4 annotation	NA	NA	NA
HORVU.MOREX.r3.2HG0205060	8.51226	-0.0329287	2.16e-07	2.74e-06	low	protein_coding	--*	Calcium-dependent lipid-binding (CaLB domain) family protein	phytase	no mercator4 annotation	NA	NA	NA
HORVU.MOREX.r3.2HG0115710	8.51004	-0.010685	2.16e-14	5.09e-13	high	protein_coding	***	FAD-binding Berberine family protein, putative	EC_1.1 oxidoreductase acting on CH-OH group of donor	enzyme classification	GO:0003824,GO:0016491,GO:0016614,GO:0050660,GO:0055114	PF08031,PF01565	IPR016166,IPR012951,IPR006094
HORVU.MOREX.r3.3HG0226160	8.50158	-0.0150664	1.35e-16	3.67e-15	high	protein_coding	--*	Protein kinase family protein	gub wak bind domain containing protein	no mercator4 annotation	NA	PF13947	IPR025287
HORVU.MOREX.r3.5HG0480140	8.49883	-0.0302243	8.64e-12	1.68e-10	high	protein_coding	***	Kinase-like protein	RLCK-VIIa receptor-like protein kinase; EC_2.7 transferase transferring phosphorus-containing group	protein modification; enzyme classification	GO:0004672,GO:0004675,GO:0005524,GO:0005886,GO:0006468,GO:0007166,GO:0007178,GO:0016301,GO:0016310	PF07714	IPR001245,IPR011009
HORVU.MOREX.r3.1HG0081980	8.49468	4.00508	5.86e-74	1.01e-71	high	protein_coding	***	senescence regulator (Protein of unknown function, DUF584)	senescence regulator	no mercator4 annotation	NA	PF04520	IPR007608
HORVU.MOREX.r3.2HG0130850	8.49418	-0.034784	8.53e-11	1.53e-09	high	protein_coding	***	Zinc finger A20 and AN1 domain stress-associated protein	zinc finger a20 and an domain containing stress associated protein	no mercator4 annotation	GO:0003677,GO:0008270,GO:0046872	PF01428,PF01754	IPR000058,IPR002653
HORVU.MOREX.r3.4HG0411420	8.49228	-0.0218022	8.7e-16	2.25e-14	high	protein_coding	***	Mammalian uncoordinated homology 13, domain 2	mhd domain containing protein	no mercator4 annotation	NA	PF05664	IPR008528
HORVU.MOREX.r3.4HG0406980	8.48899	2.37891	1.51e-33	8.54e-32	high	protein_coding	***	Ras-related protein	H-class RAB GTPase	vesicle trafficking	GO:0003924,GO:0005525	PF00071	IPR005225,IPR027417,IPR001806
HORVU.MOREX.r3.4HG0331330	8.48621	-0.0241284	1.39e-18	4.17e-17	high	protein_coding	***	Receptor-like protein kinase	RALF-peptide receptor *(CrRLK1L); CrlRLK1 protein kinase; EC_2.7 transferase transferring phosphorus-containing group	phytohormone action; protein modification; enzyme classification	GO:0004672,GO:0005524,GO:0006468,GO:0016020,GO:0016021,GO:0016301,GO:0016310	PF12819,PF07714	IPR024788,IPR011009,IPR001245
HORVU.MOREX.r3.3HG0303060	8.48183	1.61817	5.12e-20	1.67e-18	high	protein_coding	***	Zinc finger protein	zinc finger protein zat	no mercator4 annotation	GO:0003676	PF13912,PF13912	IPR007087,IPR007087
HORVU.MOREX.r3.3HG0225920	8.47935	-0.05571	2.08e-10	3.61e-09	high	protein_coding	***	Microspherule protein 1	associated fha domain containing protein	no mercator4 annotation	GO:0002151,GO:0031011,GO:0071339	NA	NA
HORVU.MOREX.r3.7HG0746630	8.479	5.58034	1.31e-75	2.36e-73	high	protein_coding	***	Eukaryotic aspartyl protease family protein	Pepsin-type protease; EC_3.4 hydrolase acting on peptide bond (peptidase)	protein homeostasis; enzyme classification	GO:0004190,GO:0006508,GO:0008233,GO:0016787	PF14543,PF14541	IPR021109,IPR032861,IPR032799
HORVU.MOREX.r3.5HG0479050	8.4779	3.75874	2.04e-26	8.85e-25	high	protein_coding	--*	Galactose oxidase/kelch repeat superfamily protein	not classified	no mercator4 annotation	NA	NA	NA
HORVU.MOREX.r3.1HG0064710	8.47702	-0.0413482	1.58e-15	4.04e-14	high	protein_coding	*-*	Fantastic four-like protein	protein fantastic four	no mercator4 annotation	NA	PF11250	IPR021410
HORVU.MOREX.r3.2HG0115920	8.4765	-0.0315476	4.01e-11	7.41e-10	low	protein_coding	--*	Natural cytotoxicity triggering receptor 1	NA	NA	GO:0005515,GO:0005886,GO:0009597,GO:0009986,GO:0016020,GO:0016021,GO:0051607	NA	NA
HORVU.MOREX.r3.1HG0067190	8.47548	2.85152	1.04e-20	3.51e-19	high	protein_coding	-**	Wound-induced protease inhibitor	bowman birk domain containing protein	no mercator4 annotation	GO:0004867,GO:0005576,GO:0006508,GO:0008233,GO:0010466,GO:0010951,GO:0030414	NA	NA
HORVU.MOREX.r3.3HG0299830	8.47127	5.96985	1.14e-104	4.03e-102	high	protein_coding	***	Actin	actin filament protein	cytoskeleton organisation	GO:0000166,GO:0005524	PF00022	IPR004000
HORVU.MOREX.r3.3HG0296120	8.47036	4.31627	7.15e-55	7.62e-53	high	protein_coding	***	Late embryogenesis abundant (LEA) hydroxyproline-rich glycoprotein family	lea 2 domain containing protein	no mercator4 annotation	NA	PF03168	IPR004864
HORVU.MOREX.r3.4HG0395500	8.46256	-0.0441784	2.23e-19	7.07e-18	high	protein_coding	***	Early light-induced protein	LHC-related protein *(ELIP)	photosynthesis	GO:0016020,GO:0016021	NA	NA
HORVU.MOREX.r3.3HG0234160	8.45941	-0.0518923	1.47e-16	3.98e-15	low	non_coding	***	Cytochrome P450 family protein	EC_1.14 oxidoreductase acting on paired donor with incorporation or reduction of molecular oxygen	enzyme classification	GO:0004497,GO:0005506,GO:0016020,GO:0016021,GO:0016491,GO:0016705,GO:0020037,GO:0046872,GO:0055114	PF00067	IPR001128,IPR001128
HORVU.MOREX.r3.2HG0136620	8.45924	-0.0739272	3.93e-10	6.61e-09	low	protein_coding	--*	Cellulose synthase	not classified	no mercator4 annotation	GO:0016020,GO:0016021,GO:0016740,GO:0016757,GO:0016760,GO:0030244,GO:0071555	NA	NA
HORVU.MOREX.r3.3HG0223280	8.45839	-0.0614166	1.88e-11	3.55e-10	low	protein_coding	--*	Ubiquitin carboxyl-terminal hydrolase-related protein	protein roh	no mercator4 annotation	NA	NA	NA
HORVU.MOREX.r3.2HG0200220	8.45635	-0.0392563	8.3e-16	2.15e-14	low	transposon_related	*-*	Transposon protein, putative, CACTA, En/Spm sub-class	duf 4216 domain containing protein	no mercator4 annotation	NA	PF13952	IPR025312
HORVU.MOREX.r3.2HG0107000	8.45215	-0.0916021	5.47e-09	8.25e-08	high	protein_coding	***	L-lactate dehydrogenase	L-lactate dehydrogenase; EC_1.1 oxidoreductase acting on CH-OH group of donor	carbohydrate metabolism; enzyme classification	GO:0003824,GO:0004459,GO:0005737,GO:0005975,GO:0016491,GO:0016616,GO:0019752,GO:0055114	PF02866,PF00056	IPR011304,IPR022383,IPR001236,IPR016040,IPR015955
HORVU.MOREX.r3.7HG0687600	8.45096	-0.0717692	1.99e-11	3.77e-10	high	protein_coding	***	Beta-galactosidase	beta-galactosidase *(MUM2); EC_3.2 glycosylase	cell wall organisation; enzyme classification	GO:0004553,GO:0004565,GO:0005975,GO:0008152,GO:0016787,GO:0016798,GO:0030246	PF01301,PF02140	IPR008979,IPR031330,IPR000922,IPR017853,IPR008979
HORVU.MOREX.r3.6HG0620200	8.44887	9.02422	1.76e-121	9.18e-119	high	protein_coding	***	Kinase family protein	RLCK-VIIa receptor-like protein kinase; EC_2.7 transferase transferring phosphorus-containing group	protein modification; enzyme classification	GO:0004672,GO:0004675,GO:0005524,GO:0005886,GO:0006468,GO:0007166,GO:0007178,GO:0016301,GO:0016310	PF07714	IPR001245,IPR011009
HORVU.MOREX.r3.4HG0409520	8.44118	1.57334	2.16e-25	9.02e-24	high	protein_coding	*-*	NAC domain-containing protein, putative	NAC transcription factor	rna biosynthesis	GO:0003677,GO:0005634,GO:0006351,GO:0006355	PF02365	IPR003441,IPR003441
HORVU.MOREX.r3.2HG0166270	8.42122	-0.116256	9.74e-09	1.43e-07	high	protein_coding	--*	Transport Sec24 family protein	regulatory protein *(BIC) of cryptochrome signalling	external stimuli response	GO:0006886,GO:0006888,GO:0008270,GO:0015031,GO:0030127	NA	NA
HORVU.MOREX.r3.4HG0392240	8.41844	6.05654	9.19e-71	1.47e-68	high	protein_coding	***	Heat shock protein, putative	class-P small heat-shock-responsive protein	protein homeostasis	NA	PF00011	IPR002068,IPR008978
HORVU.MOREX.r3.5HG0489630	8.41747	-0.0943331	1.19e-16	3.24e-15	high	protein_coding	*-*	BURP domain protein RD22	burp domain containing protein	no mercator4 annotation	GO:0005768,GO:0005794,GO:0005802,GO:0009651	PF03181	IPR004873
HORVU.MOREX.r3.5HG0512600	8.4152	-0.112883	6.24e-09	9.35e-08	high	protein_coding	***	Peroxidase	EC_1.11 oxidoreductase acting on peroxide as acceptor	enzyme classification	GO:0004601,GO:0005576,GO:0006979,GO:0016491,GO:0020037,GO:0042744,GO:0046872,GO:0055114,GO:0098869	PF00141	IPR002016,IPR010255
HORVU.MOREX.r3.5HG0441490	8.41481	-0.104558	2.79e-12	5.65e-11	high	protein_coding	***	Xyloglucan galactosyltransferase KATAMARI1-like protein	1,2-beta-galactosyltransferase *(MUR3-like)	cell wall organisation	GO:0006486,GO:0016740,GO:0016757	PF03016	IPR004263
HORVU.MOREX.r3.7HG0721640	8.41034	5.47892	4.22e-29	2.04e-27	high	protein_coding	***	Kinase family protein	RLCK-VIIa receptor-like protein kinase; protein kinase *(PBL19/20) of chitin perception signalling; EC_2.7 transferase transferring phosphorus-containing group	protein modification; external stimuli response; enzyme classification	GO:0000166,GO:0004672,GO:0004674,GO:0004675,GO:0005524,GO:0005886,GO:0006468,GO:0007166,GO:0007178,GO:0016301,GO:0016310	PF00069	IPR011009,IPR000719
HORVU.MOREX.r3.3HG0282880	8.40922	7.31674	5.95e-71	9.53e-69	high	protein_coding	***	Protein kinase-like	MAP3K-MEKK protein kinase; EC_2.7 transferase transferring phosphorus-containing group	multi-process regulation; enzyme classification	GO:0000166,GO:0004672,GO:0004674,GO:0005524,GO:0005737,GO:0006468,GO:0007346,GO:0016301,GO:0016310,GO:0023014,GO:0031098,GO:0032147	PF00069	IPR000719,IPR011009
HORVU.MOREX.r3.3HG0282160	8.40488	-0.0803055	7.12e-11	1.28e-09	high	protein_coding	***	Serine/threonine-protein kinase	EC_2.7 transferase transferring phosphorus-containing group	enzyme classification	NA	PF00069,PF00954,PF01453	IPR000719,IPR011009,IPR001480,IPR000858,IPR001480,IPR001480
HORVU.MOREX.r3.3HG0234070	8.40417	3.17395	8.47e-42	6.23e-40	high	protein_coding	--*	Mitochondrial distribution and morphology protein 10	not classified	no mercator4 annotation	GO:0001401,GO:0003674,GO:0005515,GO:0005739,GO:0005741,GO:0007005,GO:0015914,GO:0016020,GO:0016021,GO:0032865,GO:0045040,GO:0051654,GO:0070096,GO:1990456	NA	NA
HORVU.MOREX.r3.6HG0608020	8.40322	-0.103137	7.14e-18	2.07e-16	high	protein_coding	***	Plant basic secretory family protein	protein kinase domain containing	no mercator4 annotation	NA	PF04450	IPR007541
HORVU.MOREX.r3.6HG0620830	8.39982	-0.11032	2.6e-17	7.31e-16	high	protein_coding	*-*	Ethylene-responsive transcription factor	ethylene responsive transcription factor erf	no mercator4 annotation	GO:0003677,GO:0003700,GO:0005634,GO:0006351,GO:0006355	PF00847	IPR001471,IPR016177
HORVU.MOREX.r3.7HG0645790	8.39619	-0.114855	8.39e-14	1.89e-12	high	protein_coding	--*	Electron transport complex subunit B	not classified	no mercator4 annotation	GO:0005886,GO:0009055,GO:0016020,GO:0016491,GO:0022900,GO:0044237,GO:0046872,GO:0051536,GO:0051539,GO:0055114	NA	NA
HORVU.MOREX.r3.3HG0252190	8.38162	-0.136538	5.04e-12	1e-10	high	protein_coding	***	Expansin	alpha-class expansin	cell wall organisation	GO:0005576,GO:0005618,GO:0009664,GO:0016020	PF01357,PF03330	IPR007117,IPR007117,IPR009009,IPR009009
HORVU.MOREX.r3.3HG0303610	8.37656	-0.104062	3.87e-14	8.94e-13	low	non_coding	*-*	ATP-dependent Clp protease adapter protein ClpS	clps domain containing protein	no mercator4 annotation	GO:0006508,GO:0008233,GO:0030163	PF02617	IPR003769,IPR014719
HORVU.MOREX.r3.7HG0720860	8.37554	-0.144385	6.12e-14	1.39e-12	high	protein_coding	***	Heavy metal-associated domain containing protein, expressed	heavy metal associated isoprenylated plant protein	no mercator4 annotation	GO:0005737,GO:0030001,GO:0046872,GO:0046914,GO:0046916	PF00403	IPR006121,IPR006121
HORVU.MOREX.r3.7HG0730460	8.36998	-0.129909	4.19e-19	1.3e-17	high	protein_coding	*-*	Hfr-2-like protein	agglutinin domain containing protein	no mercator4 annotation	NA	PF07468,PF07468	IPR008998,IPR008998,IPR008998,IPR008998
HORVU.MOREX.r3.5HG0477690	8.34847	-0.167624	2.99e-13	6.46e-12	high	protein_coding	***	Glycosyltransferase	EC_2.4 glycosyltransferase	enzyme classification	GO:0008152,GO:0016740,GO:0016757,GO:0016758	PF00201	IPR002213
HORVU.MOREX.r3.1HG0054160	8.34613	3.40463	1.01e-30	5.2e-29	high	protein_coding	***	PLAC8 family protein	plac domain containing protein	no mercator4 annotation	GO:0016020,GO:0016021	NA	NA
HORVU.MOREX.r3.3HG0325200	8.34415	-0.156635	1.22e-17	3.49e-16	high	protein_coding	*-*	Abscisic stress ripening	abscisic stress ripening protein	no mercator4 annotation	GO:0006950	PF02496	IPR003496
HORVU.MOREX.r3.3HG0242350	8.3414	-0.164931	4.89e-15	1.2e-13	high	protein_coding	-**	Transmembrane protein, putative	er lumen protein retaining receptor isoform d	no mercator4 annotation	GO:0016020,GO:0016021	NA	NA
HORVU.MOREX.r3.1HG0019200	8.34129	-0.163287	7.98e-18	2.31e-16	low	protein_coding	--*	Octicosapeptide/Phox/Bem1p (PB1) domain-containing protein / tetratricopeptide repeat (TPR)-containing protein	not classified	no mercator4 annotation	NA	NA	NA
HORVU.MOREX.r3.7HG0659450	8.3342	-0.206851	1.28e-08	1.86e-07	high	protein_coding	***	Hydroxycinnamoyl-CoA shikimate/quinate hydroxycinnamoyltransferase	EC_2.3 acyltransferase	enzyme classification	GO:0016740,GO:0016747	PF02458	IPR003480
HORVU.MOREX.r3.4HG0406640	8.33311	6.21272	1.38e-124	7.74e-122	low	protein_coding	--*	Protein kinase PINOID	not classified	no mercator4 annotation	GO:0004672,GO:0005524,GO:0006468,GO:0016301,GO:0016310	NA	NA
HORVU.MOREX.r3.3HG0324610	8.33137	-0.16982	8.67e-19	2.64e-17	high	protein_coding	***	Glutathione S-transferase	class tau glutathione S-transferase	redox homeostasis	GO:0016740	PF00043,PF13417	IPR010987,IPR004046,IPR012336,IPR004045
HORVU.MOREX.r3.2HG0116180	8.32829	-0.178358	7.28e-14	1.65e-12	low	protein_coding	--*	Ubiquitin-conjugating enzyme family protein	MADS/AGL transcription factor	rna biosynthesis	NA	NA	NA
HORVU.MOREX.r3.7HG0671410	8.32767	-0.217989	4.22e-08	5.78e-07	high	protein_coding	***	Glycosyltransferase	EC_2.4 glycosyltransferase	enzyme classification	GO:0008152,GO:0016740,GO:0016757,GO:0016758	PF00201	IPR002213
HORVU.MOREX.r3.2HG0110490	8.32587	3.36355	1.36e-25	5.75e-24	high	protein_coding	***	MYB transcription factor	MYB class-R2R3 subgroup-19/20 transcription factor	rna biosynthesis	GO:0000981,GO:0001135,GO:0003677,GO:0005634,GO:0006357,GO:0030154,GO:0043565,GO:0044212	PF00249,PF00249	IPR001005,IPR001005,IPR009057
HORVU.MOREX.r3.5HG0450060	8.32573	-0.164504	2e-17	5.66e-16	low	protein_coding	--*	ABC-2 type transporter family protein	not classified	no mercator4 annotation	NA	NA	NA
HORVU.MOREX.r3.3HG0322120	8.32177	1.45577	4.01e-23	1.51e-21	low	protein_coding	*-*	Glycosyltransferase	EC_2.4 glycosyltransferase	enzyme classification	GO:0008152,GO:0016740,GO:0016757,GO:0016758	PF00201	IPR002213
HORVU.MOREX.r3.2HG0118490	8.3109	2.19818	2.67e-33	1.5e-31	high	protein_coding	*-*	ARM repeat superfamily protein	saposin b type domain containing protein	no mercator4 annotation	NA	IPR016024,IPR016024
HORVU.MOREX.r3.6HG0570000	8.30859	-0.203434	1.12e-13	2.5e-12	high	protein_coding	***	CASP-like protein	casp protein 2c1	no mercator4 annotation	GO:0005886,GO:0016020,GO:0016021	PF04535	IPR006459,IPR006702
HORVU.MOREX.r3.6HG0621930	8.30461	4.88288	1.09e-71	1.79e-69	high	protein_coding	***	Hexosyltransferase	hexosyltransferase	no mercator4 annotation	GO:0000139,GO:0005794,GO:0006486,GO:0008378,GO:0016020,GO:0016021,GO:0016757	PF01762	IPR002659
HORVU.MOREX.r3.6HG0601090	8.29395	-0.218572	1.85e-13	4.06e-12	high	protein_coding	***	Expansin protein	expansin b15	no mercator4 annotation	GO:0005576,GO:0019953	PF01357,PF03330	IPR007117,IPR007117,IPR009009,IPR009009
HORVU.MOREX.r3.2HG0178660	8.29051	-0.24543	6.58e-09	9.82e-08	high	protein_coding	***	Cysteine desulfurase	aminotran 5 domain containing protein	no mercator4 annotation	GO:0003824	PF00266	IPR015424,IPR015424,IPR000192
HORVU.MOREX.r3.2HG0204720	8.2882	2.17636	3.05e-36	1.88e-34	high	protein_coding	***	Glycine rich protein	glycine rich cell wall structural protein	no mercator4 annotation	NA	NA	NA
HORVU.MOREX.r3.3HG0314480	8.28381	-0.266032	3.25e-07	4.04e-06	high	protein_coding	***	transmembrane protein, putative (DUF247)	upf protein	no mercator4 annotation	NA	PF03140	IPR004158
HORVU.MOREX.r3.1HG0085440	8.27742	-0.259354	7.63e-09	1.13e-07	high	protein_coding	***	1-deoxy-D-xylulose 5-phosphate synthase	1-deoxy-D-xylulose 5-phosphate synthase *(DXS); EC_2.2 transferase transferring aldehyde or ketonic group	secondary metabolism; enzyme classification	GO:0003824,GO:0008152,GO:0008661,GO:0016114	PF13292,PF02779,PF02780	IPR005477,IPR005477,IPR005475,IPR033248,IPR029061,IPR029061,IPR029061,IPR009014
HORVU.MOREX.r3.6HG0569820	8.26433	-0.242581	2.73e-13	5.92e-12	low	transposon_related	*-*	Ta11-like non-LTR retrotransposon	duf 4283 domain containing protein	no mercator4 annotation	NA	PF14392,PF14111	IPR025836,IPR025558
HORVU.MOREX.r3.6HG0598520	8.26392	-0.240956	3.8e-16	1.01e-14	high	protein_coding	***	Lectin receptor kinase	L-Lectin protein kinase; EC_2.7 transferase transferring phosphorus-containing group	protein modification; enzyme classification	GO:0004672,GO:0005524,GO:0006468,GO:0016020,GO:0016021,GO:0016301,GO:0016310,GO:0030246	PF00139,PF00069	IPR011009,IPR013320,IPR001220,IPR000719
HORVU.MOREX.r3.3HG0305460	8.26067	-0.237887	6.72e-15	1.64e-13	high	protein_coding	***	Dehydrin	dehydrin dhn	no mercator4 annotation	GO:0006950,GO:0009415	PF00257,PF00257	IPR000167,IPR000167
HORVU.MOREX.r3.6HG0627000	8.26065	6.36554	8.24e-38	5.38e-36	high	protein_coding	***	Auxin-responsive protein	transcriptional repressor *(IAA/AUX)	phytohormone action	GO:0005634,GO:0006351,GO:0006355,GO:0009734	PF02309,PF02309	IPR033389,IPR033389
HORVU.MOREX.r3.5HG0499860	8.26015	-0.242872	2.09e-16	5.63e-15	high	protein_coding	***	Ring finger protein, putative	ring type domain containing protein	no mercator4 annotation	GO:0016020,GO:0016021	PF13639	IPR001841
HORVU.MOREX.r3.1HG0064930	8.25794	-0.238799	1.67e-18	4.99e-17	high	protein_coding	--*	F-box family protein	f box domain containing protein	no mercator4 annotation	NA	PF12937	IPR001810,IPR001810
HORVU.MOREX.r3.1HG0022100	8.25425	-0.280129	3.85e-09	5.91e-08	high	protein_coding	*-*	Protein phosphatase 2c, putative	protein phosphatase ptc homolog fig	no mercator4 annotation	GO:0003824,GO:0004721,GO:0006470,GO:0016787	PF07228	IPR001932,IPR001932
HORVU.MOREX.r3.6HG0621200	8.24988	6.65294	1.26e-78	2.43e-76	high	protein_coding	***	Heat-shock protein, putative	class-C-III small heat-shock-responsive protein	protein homeostasis	NA	PF00011	IPR008978,IPR002068
HORVU.MOREX.r3.3HG0303210	8.24818	-0.264251	1.24e-13	2.75e-12	high	protein_coding	***	Alpha/beta-Hydrolases superfamily protein	monoacylglycerol lipase	lipid metabolism	GO:0016787	PF12146	IPR029058,IPR022742
HORVU.MOREX.r3.2HG0208680	8.23878	-0.25678	7.68e-18	2.22e-16	high	protein_coding	***	Heavy metal transport/detoxification superfamily protein	hma domain containing protein	no mercator4 annotation	GO:0030001,GO:0046872	PF00403	IPR006121,IPR006121
HORVU.MOREX.r3.3HG0229140	8.23374	-0.271577	7.55e-16	1.96e-14	low	non_coding	***	Cytochrome P450	EC_1.14 oxidoreductase acting on paired donor with incorporation or reduction of molecular oxygen	enzyme classification	GO:0004497,GO:0005506,GO:0016491,GO:0016705,GO:0020037,GO:0046872,GO:0055114	PF00067	IPR001128,IPR001128
HORVU.MOREX.r3.3HG0240070	8.23287	4.21969	8.27e-56	9.04e-54	high	protein_coding	***	Protein kinase-related protein	WAK/WAKL protein kinase; EC_2.7 transferase transferring phosphorus-containing group	protein modification; enzyme classification	GO:0004672,GO:0004674,GO:0005524,GO:0005886,GO:0006468,GO:0007166,GO:0016020,GO:0016021,GO:0016301,GO:0016310,GO:0030247	PF00069,PF13947	IPR000719,IPR025287,IPR011009
HORVU.MOREX.r3.3HG0239710	8.23189	-0.261443	2.7e-15	6.79e-14	high	protein_coding	***	Eukaryotic aspartyl protease family protein	Pepsin-type protease	protein homeostasis	GO:0004190,GO:0006508,GO:0008233,GO:0016787	PF14541,PF14543	IPR021109,IPR032799,IPR032861
HORVU.MOREX.r3.7HG0667900	8.23059	8.3291	3.54e-86	8.08e-84	high	protein_coding	***	Metalloendoproteinase 1	Matrixin-type metalloprotease; EC_3.4 hydrolase acting on peptide bond (peptidase)	protein homeostasis; enzyme classification	GO:0004222,GO:0006508,GO:0008233,GO:0008237,GO:0008270,GO:0016787,GO:0031012,GO:0046872	PF01471,PF00413	IPR002477,IPR002477,IPR001818
HORVU.MOREX.r3.5HG0442430	8.23042	2.61556	2.38e-45	1.93e-43	high	protein_coding	***	UNC93-like protein	protein unc homolog a	no mercator4 annotation	GO:0016020,GO:0016021	PF05978	IPR020846,IPR010291
HORVU.MOREX.r3.2HG0201030	8.22942	2.11121	1.02e-24	4.14e-23	high	protein_coding	--*	O-acyltransferase (WSD1-like) family protein	protein kinase domain containing	no mercator4 annotation	NA	NA	NA
HORVU.MOREX.r3.7HG0725530	8.22824	5.28967	5.12e-25	2.09e-23	high	protein_coding	***	Benzyl alcohol O-benzoyltransferase	quality protein benzyl alcohol o transferase	no mercator4 annotation	GO:0016740,GO:0016747	PF02458	IPR003480
HORVU.MOREX.r3.6HG0611140	8.22821	-0.310313	1.36e-08	1.96e-07	high	protein_coding	***	Nuclear transcription factor Y subunit B	component *(NF-YB) of NF-Y transcription factor complex	rna biosynthesis	GO:0005634,GO:0006355,GO:0043565,GO:0046982	PF00808	IPR009072,IPR003958
HORVU.MOREX.r3.4HG0408060	8.22513	-0.278947	1.27e-12	2.63e-11	high	protein_coding	***	Glycosyltransferase	EC_2.4 glycosyltransferase	enzyme classification	GO:0008152,GO:0016740,GO:0016757,GO:0016758	PF00201	IPR002213
HORVU.MOREX.r3.2HG0106450	8.2185	-0.263636	1.91e-15	4.85e-14	high	protein_coding	***	Glycosyltransferase	EC_2.4 glycosyltransferase	enzyme classification	GO:0008152,GO:0016740,GO:0016757,GO:0016758	PF00201	IPR002213
HORVU.MOREX.r3.5HG0517210	8.21584	-0.318373	2.27e-07	2.88e-06	high	protein_coding	--*	1-pyrroline-5-carboxylate dehydrogenase	regulatory protein *(MKS1) of WRKY transcription factor activity	rna biosynthesis	GO:0008152,GO:0010133,GO:0016491,GO:0016620,GO:0055114	PF05678	IPR008889
HORVU.MOREX.r3.1HG0087860	8.2095	2.10732	2.97e-20	9.79e-19	high	protein_coding	--*	ATP synthase subunit a	not classified	no mercator4 annotation	GO:0005886,GO:0006754,GO:0006811,GO:0015078,GO:0015986,GO:0016020,GO:0016021,GO:0045263	NA	NA
HORVU.MOREX.r3.3HG0236930	8.2069	1.32992	1.35e-22	4.96e-21	high	protein_coding	***	Cytokinin oxidase/dehydrogenase	cytokinin dehydrogenase *(CKX); EC_1.5 oxidoreductase acting on CH-NH group of donor	phytohormone action; enzyme classification	GO:0003824,GO:0009690,GO:0016491,GO:0016614,GO:0019139,GO:0050660,GO:0055114	PF09265,PF01565	IPR015345,IPR006094,IPR016166,IPR016164
HORVU.MOREX.r3.4HG0353230	8.20556	-0.304635	9.3e-12	1.81e-10	high	protein_coding	--*	coiled-coil protein	not classified	no mercator4 annotation	NA	NA	NA
HORVU.MOREX.r3.7HG0734650	8.19966	-0.304958	2.13e-15	5.38e-14	high	protein_coding	--*	Glycerol-3-phosphate dehydrogenase [NAD(P)+]	not classified	no mercator4 annotation	GO:0004367,GO:0005737,GO:0005975,GO:0006072,GO:0006629,GO:0006650,GO:0008654,GO:0009331,GO:0016491,GO:0016616,GO:0036439,GO:0046168,GO:0047952,GO:0051287,GO:0055114	NA	NA
HORVU.MOREX.r3.2HG0104880	8.19965	2.57088	2e-20	6.65e-19	high	protein_coding	***	Alcohol dehydrogenase, putative	EC_1.1 oxidoreductase acting on CH-OH group of donor	enzyme classification	GO:0008270,GO:0016491,GO:0046029,GO:0046872,GO:0055114	PF00107,PF08240	IPR016040,IPR013149,IPR013154,IPR011032
HORVU.MOREX.r3.2HG0169930	8.19369	-0.301915	9.49e-18	2.74e-16	low	protein_coding	--*	Protein phosphatase 1 regulatory subunit 14D	not classified	no mercator4 annotation	GO:0004864,GO:0005575,GO:0005737,GO:0032515,GO:0035304,GO:0042325	NA	NA
HORVU.MOREX.r3.7HG0701500	8.19076	5.89417	8.27e-48	7.29e-46	low	plastid_related	***	Phospholipase a1-chloroplastic-like	phospholipase-A1 *(PC-PLA1)	lipid metabolism	GO:0006629,GO:0016787	PF01764	IPR029058,IPR002921
HORVU.MOREX.r3.7HG0706130	8.18701	6.19552	1.76e-93	4.62e-91	high	protein_coding	***	Kinase family protein	Crinkly-like protein kinase; EC_2.7 transferase transferring phosphorus-containing group	protein modification; enzyme classification	GO:0004672,GO:0005524,GO:0006468,GO:0016020,GO:0016021,GO:0016301,GO:0016310	PF00069	IPR009091,IPR011009,IPR000719
HORVU.MOREX.r3.1HG0070350	8.18318	-0.30403	4.52e-17	1.26e-15	high	protein_coding	***	L-ascorbate oxidase-like protein	EC_1.10 oxidoreductase acting on diphenol or related substance as donor	enzyme classification	GO:0005507,GO:0016491,GO:0055114	PF07732,PF07731,PF00394	IPR008972,IPR008972,IPR011707,IPR008972,IPR011706,IPR001117
HORVU.MOREX.r3.1HG0042970	8.1822	-0.315461	1.83e-16	4.92e-15	high	protein_coding	--*	F-box family protein	not classified	no mercator4 annotation	NA	NA	NA
HORVU.MOREX.r3.7HG0738120	8.17987	5.08025	3.49e-59	4.08e-57	high	protein_coding	-**	transmembrane protein	protein kinase domain containing	no mercator4 annotation	NA	NA	NA
HORVU.MOREX.r3.6HG0622960	8.17939	-0.343229	5.44e-10	9.03e-09	high	protein_coding	***	Stigma-specific protein Stig1	STIG1/GRI precursor polypeptide	phytohormone action	NA	PF04885	IPR006969
HORVU.MOREX.r3.2HG0098440	8.17816	-0.342612	3.92e-11	7.25e-10	low	plastid_related	**-	Myrcene synthase, chloroplastic	mono-/sesquiterpene-/diterpene synthase; EC_4.2 carbon-oxygen lyase	secondary metabolism; enzyme classification	GO:0000287,GO:0008152,GO:0010333,GO:0016829,GO:0046872	PF03936,PF01397	IPR008949,IPR005630,IPR008930,IPR001906
HORVU.MOREX.r3.7HG0718780	8.17808	-0.344312	1.3e-09	2.09e-08	low	protein_coding	--*	Ribonuclease H-like superfamily protein	zf rvt domain containing protein	no mercator4 annotation	NA	NA	NA
HORVU.MOREX.r3.3HG0221240	8.17488	3.4743	1.01e-56	1.13e-54	high	protein_coding	***	Glycosyltransferase	xylan alpha-1,3-arabinosyltransferase	cell wall organisation	GO:0016020,GO:0016021,GO:0016740,GO:0016757	PF04577	IPR007657
HORVU.MOREX.r3.7HG0664330	8.17405	-0.35517	4.77e-09	7.24e-08	high	protein_coding	***	BTB/POZ domain containing protein	btb poz and domain containing protein	no mercator4 annotation	GO:0005737,GO:0019005,GO:0030162,GO:0031625,GO:0043161	PF00651	IPR008974,IPR000210,IPR011333
HORVU.MOREX.r3.2HG0115910	8.17012	-0.329434	8.77e-15	2.12e-13	low	transposon_related	*-*	Transposon Ty3-I Gag-Pol polyprotein	genome assembly chromosome ii	no mercator4 annotation	NA	IPR021109
HORVU.MOREX.r3.6HG0616450	8.16835	-0.324101	1.94e-14	4.58e-13	low	protein_coding	--*	Na(+)/H(+) exchange regulatory cofactor NHE-RF3	not classified	no mercator4 annotation	GO:0005124,GO:0005215,GO:0005515,GO:0005886,GO:0008283,GO:0015879,GO:0015893,GO:0016020,GO:0016324,GO:0030165,GO:0031526,GO:0031528,GO:0032414,GO:0044070,GO:0044877,GO:0045121,GO:0070062,GO:0090314,GO:1904064	NA	NA
HORVU.MOREX.r3.1HG0038930	8.16449	-0.326929	8.46e-17	2.33e-15	high	protein_coding	***	Chitinase	2S globulin seed storage protein	protein homeostasis	GO:0004553,GO:0005975,GO:0008152,GO:0016787,GO:0016798	PF00704	IPR017853,IPR001223
HORVU.MOREX.r3.3HG0296630	8.15781	6.97994	1.43e-79	2.82e-77	high	protein_coding	***	NAC domain-containing protein	NAC transcription factor	rna biosynthesis	GO:0003677,GO:0005634,GO:0006351,GO:0006355	PF02365	IPR003441,IPR003441
HORVU.MOREX.r3.2HG0167060	8.15394	4.50536	1.61e-30	8.25e-29	high	protein_coding	***	Protease inhibitor/seed storage/lipid transfer family protein	aai domain containing protein	no mercator4 annotation	GO:0006508,GO:0008233	PF14368	IPR016140,IPR016140
HORVU.MOREX.r3.7HG0640990	8.15262	-0.340694	2.19e-14	5.15e-13	high	protein_coding	***	Ankyrin repeat family protein, putative	pgg domain containing protein	no mercator4 annotation	NA	PF12796,PF00023	IPR020683,IPR020683,IPR002110
HORVU.MOREX.r3.2HG0105990	8.15239	-0.346011	3.75e-16	9.97e-15	low	non_coding	***	Cytochrome P450	EC_1.14 oxidoreductase acting on paired donor with incorporation or reduction of molecular oxygen	enzyme classification	GO:0004497,GO:0005506,GO:0016491,GO:0016705,GO:0020037,GO:0046872,GO:0055114	PF00067	IPR001128,IPR001128
HORVU.MOREX.r3.5HG0476020	8.15067	5.58721	1.39e-61	1.75e-59	high	protein_coding	***	Ascorbate oxidase	apoplastic ascorbate oxidase *(AAO); EC_1.10 oxidoreductase acting on diphenol or related substance as donor	redox homeostasis; enzyme classification	GO:0005507,GO:0005576,GO:0016491,GO:0046872,GO:0055114	PF00394,PF07732,PF07731	IPR001117,IPR008972,IPR017760,IPR008972,IPR011707,IPR008972,IPR011706
HORVU.MOREX.r3.5HG0458480	8.14686	-0.397266	4.27e-07	5.23e-06	high	protein_coding	*-*	Transcription factor	bZIP class-J transcription factor	rna biosynthesis	GO:0003700,GO:0006355	PF00170	IPR004827
HORVU.MOREX.r3.6HG0617210	8.14578	-0.357321	8.14e-15	1.97e-13	high	protein_coding	***	Glycosyltransferase	EC_2.4 glycosyltransferase	enzyme classification	GO:0008152,GO:0016740,GO:0016757,GO:0016758	PF00201	IPR002213
HORVU.MOREX.r3.1HG0069160	8.14105	-0.353444	4.4e-16	1.16e-14	low	protein_coding	--*	4-diphosphocytidyl-2-C-methyl-D-erythritol kinase	e3 ubiquitin protein ligase rnf	no mercator4 annotation	GO:0000166,GO:0005524,GO:0008299,GO:0016114,GO:0016301,GO:0016310,GO:0016740,GO:0019288,GO:0050515	NA	NA
HORVU.MOREX.r3.4HG0331380	8.14103	-0.352831	4.07e-17	1.14e-15	high	protein_coding	***	Ethylene-responsive transcription factor	subgroup ERF-IX transcription factor	rna biosynthesis	GO:0003677,GO:0003700,GO:0005634,GO:0006351,GO:0006355	PF00847	IPR016177,IPR001471
HORVU.MOREX.r3.6HG0625580	8.13603	-0.357185	2.69e-14	6.28e-13	high	protein_coding	--*	Translation initiation factor IF-2	not classified	no mercator4 annotation	GO:0000166,GO:0003743,GO:0003924,GO:0005525,GO:0005622,GO:0005737,GO:0006412,GO:0006413	NA	NA
HORVU.MOREX.r3.5HG0519630	8.13487	-0.363148	5.96e-16	1.56e-14	high	protein_coding	*-*	Endo-1,4-beta-xylanase	EC_3.2 glycosylase	enzyme classification	GO:0004553,GO:0005975,GO:0008152,GO:0016787,GO:0016798,GO:0031176,GO:0045493	PF02018,PF00331	IPR008979,IPR003305,IPR017853,IPR001000
HORVU.MOREX.r3.3HG0286660	8.12844	-0.395605	2.3e-09	3.6e-08	high	protein_coding	***	WRKY transcription factor	transcription factor *(WRKY)	rna biosynthesis	GO:0003677,GO:0003700,GO:0005634,GO:0006351,GO:0006355,GO:0043565	PF03106	IPR003657,IPR003657
HORVU.MOREX.r3.5HG0520880	8.12721	6.28173	3.12e-74	5.41e-72	high	protein_coding	-**	cysteine-rich/transmembrane domain A-like protein	cystm domain containing protein	no mercator4 annotation	NA	PF12734	IPR028144
HORVU.MOREX.r3.1HG0074590	8.12344	-0.387501	6.27e-12	1.24e-10	low	protein_coding	--*	Ornithine carbamoyltransferase	not classified	no mercator4 annotation	GO:0000050,GO:0004585,GO:0005737,GO:0006520,GO:0006526,GO:0006591,GO:0008652,GO:0016597,GO:0016740,GO:0016743,GO:0042450	NA	NA
HORVU.MOREX.r3.7HG0708110	8.12011	5.26122	5.28e-37	3.35e-35	high	protein_coding	***	Receptor-like kinase	EC_2.7 transferase transferring phosphorus-containing group	enzyme classification	GO:0000166,GO:0004672,GO:0004674,GO:0005524,GO:0006468,GO:0016301,GO:0016310	PF07714	IPR001245,IPR011009
HORVU.MOREX.r3.7HG0712750	8.11998	1.99538	7.48e-18	2.17e-16	high	protein_coding	***	Laccase	EC_1.10 oxidoreductase acting on diphenol or related substance as donor	enzyme classification	GO:0005507,GO:0005576,GO:0016020,GO:0016021,GO:0016491,GO:0046274,GO:0046872,GO:0048046,GO:0052716,GO:0055114	PF07732,PF00394,PF07731	IPR011707,IPR001117,IPR008972,IPR008972,IPR017761,IPR008972,IPR008972,IPR011706,IPR008972
HORVU.MOREX.r3.2HG0134310	8.11883	4.47287	7.52e-60	8.92e-58	low	protein_coding	--*	ATP-dependent helicase family protein	not classified	no mercator4 annotation	NA	NA	NA
HORVU.MOREX.r3.4HG0394720	8.11525	-0.411884	1.31e-08	1.9e-07	high	protein_coding	***	Phytosulfokines 3	pythosulfokine precursor polypeptide *(PSK)	phytohormone action	GO:0005576,GO:0008083,GO:0008283,GO:0010469	PF06404	IPR009438
HORVU.MOREX.r3.4HG0394130	8.11382	1.99991	1.13e-32	6.25e-31	high	protein_coding	***	Glucan endo-1,3-beta-glucosidase, putative	EC_3.2 glycosylase	enzyme classification	GO:0004553,GO:0005975,GO:0008152,GO:0016787,GO:0016798,GO:0042973	PF00332	IPR000490,IPR017853
HORVU.MOREX.r3.6HG0625320	8.11285	8.21122	5.56e-117	2.57e-114	high	protein_coding	***	Protein phosphatase 2c, putative	DBP phosphatase-domain transcription factor; clade G phosphatase *(DBP)	rna biosynthesis; protein modification	GO:0003824,GO:0004721,GO:0004722,GO:0006470,GO:0016787,GO:0043169,GO:0046872	PF00481	IPR001932,IPR001932
HORVU.MOREX.r3.5HG0510030	8.11103	1.26361	1.09e-17	3.15e-16	high	protein_coding	***	Bax inhibitor-1 family protein	protein lifeguard	no mercator4 annotation	GO:0016020,GO:0016021	NA	NA
HORVU.MOREX.r3.7HG0723880	8.1065	4.74871	2.56e-27	1.16e-25	low	non_coding	***	Cytochrome P450 family cinnamate 4-hydroxylase	EC_1.14 oxidoreductase acting on paired donor with incorporation or reduction of molecular oxygen	enzyme classification	GO:0004497,GO:0005506,GO:0016020,GO:0016021,GO:0016491,GO:0016705,GO:0020037,GO:0046872,GO:0055114	PF00067	IPR001128,IPR001128
HORVU.MOREX.r3.3HG0309300	8.10138	3.63261	2.09e-20	6.96e-19	high	protein_coding	***	Protease inhibitor/seed storage/lipid transfer protein family protein	aai domain containing protein	no mercator4 annotation	GO:0006508,GO:0008233	PF14368	IPR016140,IPR016140
HORVU.MOREX.r3.7HG0736510	8.10066	-0.429481	1.84e-07	2.35e-06	high	protein_coding	***	SAUR-like auxin-responsive protein family	auxin responsive protein saur	no mercator4 annotation	NA	PF02519	IPR003676
HORVU.MOREX.r3.5HG0486440	8.09791	3.13859	2.77e-31	1.47e-29	high	protein_coding	***	Heat shock transcription factor	HSF transcription factor	rna biosynthesis	GO:0003677,GO:0003700,GO:0005634,GO:0006355,GO:0043565	PF00447	IPR000232,IPR011991
HORVU.MOREX.r3.3HG0312200	8.09115	-0.41332	1.14e-11	2.2e-10	high	protein_coding	***	Sec14p-like phosphatidylinositol transfer family protein	cral trio domain containing protein	no mercator4 annotation	NA	PF00650	IPR001251,IPR011074,IPR001251
HORVU.MOREX.r3.4HG0360590	8.0839	-0.407762	1.44e-15	3.68e-14	high	protein_coding	***	Receptor kinase-like protein	LRR-III protein kinase; regulatory peptide receptor kinase *(PRK1) involved in pollen tube guidance; EC_2.7 transferase transferring phosphorus-containing group	protein modification; plant reproduction; enzyme classification	GO:0004672,GO:0005524,GO:0006468,GO:0016020,GO:0016021,GO:0016301,GO:0016310	PF00069,PF08263	IPR000719,IPR011009,IPR032675,IPR013210
HORVU.MOREX.r3.6HG0629890	8.0671	-0.464031	3.96e-08	5.44e-07	low	protein_coding	--*	jacalin-related lectin 23	not classified	no mercator4 annotation	NA	NA	NA
HORVU.MOREX.r3.2HG0178110	8.06079	-0.436637	2.67e-13	5.79e-12	high	protein_coding	***	transmembrane protein, putative (Protein of unknown function, DUF642)	beta domain containing protein	no mercator4 annotation	NA	PF04862,PF04862	IPR006946,IPR006946,IPR008979
HORVU.MOREX.r3.6HG0575470	8.05635	-0.431527	2.73e-14	6.37e-13	low	protein_coding	--*	NAC domain containing protein 50	not classified	no mercator4 annotation	NA	NA	NA
HORVU.MOREX.r3.2HG0211090	8.05388	-0.470087	1.03e-08	1.51e-07	high	protein_coding	***	Pathogenesis-related protein PR-4	barwin domain containing protein	no mercator4 annotation	GO:0005575,GO:0005576,GO:0005618,GO:0006952,GO:0009607,GO:0042742,GO:0050832	PF00967	IPR009009,IPR001153
HORVU.MOREX.r3.5HG0479630	8.05288	-0.45114	2.06e-10	3.58e-09	high	protein_coding	-**	Heavy metal-associated domain containing protein, expressed	agenet domain containing protein	no mercator4 annotation	GO:0005737,GO:0030001,GO:0046872,GO:0046914,GO:0046916	IPR006121
HORVU.MOREX.r3.6HG0608990	8.0506	3.90538	3.29e-61	4.07e-59	high	protein_coding	***	Lectin receptor kinase	EC_2.7 transferase transferring phosphorus-containing group	enzyme classification	GO:0000166,GO:0004672,GO:0004674,GO:0005524,GO:0006468,GO:0016020,GO:0016021,GO:0016301,GO:0016310,GO:0016740,GO:0030246	PF00139,PF07714	IPR001220,IPR011009,IPR013320,IPR001245
HORVU.MOREX.r3.3HG0321210	8.04476	-0.446426	1.66e-11	3.15e-10	high	protein_coding	***	Receptor kinase-like protein	EC_2.7 transferase transferring phosphorus-containing group	enzyme classification	GO:0004672,GO:0005524,GO:0006468,GO:0016301,GO:0016310	PF00069	IPR000719,IPR011009
HORVU.MOREX.r3.2HG0213120	8.03486	-0.458641	1.18e-13	2.63e-12	high	protein_coding	***	Blue copper protein	phytocyanin domain containing protein	no mercator4 annotation	GO:0009055,GO:0022900	PF02298	IPR003245,IPR008972
HORVU.MOREX.r3.3HG0281620	8.03121	-0.501808	1.64e-07	2.11e-06	high	protein_coding	***	Chitinase	basic chitinase *(CHIB)	external stimuli response	GO:0004568,GO:0005975,GO:0006032,GO:0008061,GO:0008152,GO:0016787,GO:0016798,GO:0016998	PF00187,PF00182	IPR001002,IPR023346,IPR001002,IPR000726
HORVU.MOREX.r3.1HG0023010	8.0264	-0.484444	5.69e-08	7.68e-07	high	protein_coding	***	Lipase	lipase *(OBL)	lipid metabolism	GO:0006629,GO:0016787	PF01764	IPR029058,IPR029058,IPR002921
HORVU.MOREX.r3.6HG0630590	8.02294	2.7739	1.61e-41	1.18e-39	high	protein_coding	***	Receptor-like kinase	RLCK-IV receptor-like protein kinase; EC_2.7 transferase transferring phosphorus-containing group	protein modification; enzyme classification	GO:0004672,GO:0005524,GO:0006468,GO:0016301,GO:0016310	PF00069	IPR000719,IPR011009
HORVU.MOREX.r3.1HG0063630	8.01988	-0.483665	2.24e-12	4.57e-11	high	protein_coding	***	Chitinase	basic chitinase *(CHIB)	external stimuli response	GO:0004568,GO:0005975,GO:0006032,GO:0008061,GO:0016998	PF00187,PF00182	IPR001002,IPR001002,IPR023346,IPR000726
HORVU.MOREX.r3.3HG0316540	8.01534	-0.47649	1.03e-14	2.49e-13	high	protein_coding	***	Alpha/beta-Hydrolases superfamily protein, putative	abhydrolase 3 domain containing protein	no mercator4 annotation	GO:0008152,GO:0016787	PF07859	IPR013094,IPR029058
HORVU.MOREX.r3.7HG0656470	8.01041	-0.488049	3.24e-13	6.99e-12	high	protein_coding	***	CONSTANS-like protein	zinc finger protein constans	no mercator4 annotation	GO:0005622,GO:0005634,GO:0008270	PF06203	IPR010402
HORVU.MOREX.r3.2HG0190790	8.00231	-0.470447	1.31e-14	3.12e-13	high	protein_coding	***	transmembrane protein, putative (Protein of unknown function, DUF599)	protein zinc induced facilitator	no mercator4 annotation	NA	PF04654	IPR006747
HORVU.MOREX.r3.4HG0354530	8.00045	-0.493779	6.07e-12	1.2e-10	high	protein_coding	***	TPR repeat-containing thioredoxin TTL1	inactive tpr repeat containing thioredoxin ttl	no mercator4 annotation	NA	IPR011990,IPR011990,IPR011990
HORVU.MOREX.r3.5HG0513090	7.99651	3.29467	8.68e-22	3.07e-20	high	protein_coding	--*	binding protein	not classified	no mercator4 annotation	NA	NA	NA
HORVU.MOREX.r3.7HG0651390	7.99491	-0.506059	8.47e-11	1.52e-09	high	protein_coding	***	F-box-like	inositol oxygenase	no mercator4 annotation	NA	PF14476	IPR027949
HORVU.MOREX.r3.6HG0603020	7.9913	-0.484552	1.89e-15	4.79e-14	low	protein_coding	--*	NADPH-dependent 7-cyano-7-deazaguanine reductase	not classified	no mercator4 annotation	GO:0005737,GO:0008616,GO:0016491,GO:0033739,GO:0046857,GO:0055114	NA	NA
HORVU.MOREX.r3.7HG0688850	7.9905	-0.499219	3.03e-11	5.65e-10	low	transposon_related	*-*	Retrovirus-related Pol polyprotein from transposon TNT 1-94	retrovirus pol yprotein from transposon tnt	no mercator4 annotation	GO:0003676,GO:0015074	PF00665,PF13976	IPR001584,IPR012337,IPR025724
HORVU.MOREX.r3.3HG0242050	7.98702	7.37923	6.32e-70	9.98e-68	high	protein_coding	***	Alpha/beta-Hydrolases superfamily protein	abhydrolase 3 domain containing protein	no mercator4 annotation	GO:0008152,GO:0016787	PF07859	IPR029058,IPR013094
HORVU.MOREX.r3.7HG0663510	7.98468	-0.513175	9.37e-10	1.52e-08	high	protein_coding	--*	Maternal effect embryo arrest 9	not classified	no mercator4 annotation	NA	NA	NA
HORVU.MOREX.r3.1HG0017720	7.98363	11.0194	4.92e-101	1.57e-98	high	protein_coding	***	Glutathione S-transferase	class phi glutathione S-transferase	redox homeostasis	GO:0016740	PF00043,PF02798	IPR004046,IPR004045,IPR010987,IPR012336
HORVU.MOREX.r3.4HG0383650	7.98082	8.94235	2.29e-86	5.25e-84	high	protein_coding	***	Short-chain dehydrogenase/reductase family protein	short chain dehydrogenase reductase 2a	no mercator4 annotation	NA	IPR016040
HORVU.MOREX.r3.6HG0574910	7.97566	1.86958	2.18e-13	4.77e-12	high	protein_coding	--*	root meristem growth factor	RGF precursor polypeptide	phytohormone action	NA	NA	NA
HORVU.MOREX.r3.2HG0126460	7.97553	1.12494	2.06e-19	6.55e-18	high	protein_coding	***	Sulfotransferase	EC_2.8 transferase transferring sulfur-containing group	enzyme classification	NA	PF00685	IPR027417,IPR000863
HORVU.MOREX.r3.7HG0645680	7.97523	-0.535302	1.71e-10	2.99e-09	low	protein_coding	--*	Pi-ta	peptidyl prolyl cis trans isomerase	no mercator4 annotation	GO:0043531	NA	NA
HORVU.MOREX.r3.7HG0742570	7.9657	-0.531174	6.78e-11	1.22e-09	high	protein_coding	***	Protein kinase	EC_2.7 transferase transferring phosphorus-containing group	enzyme classification	GO:0004672,GO:0005524,GO:0006468,GO:0016020,GO:0016021,GO:0016301,GO:0016310,GO:0030246	PF00069,PF00139	IPR000719,IPR013320,IPR011009,IPR001220
HORVU.MOREX.r3.5HG0437580	7.96228	5.40726	1.26e-39	8.72e-38	high	protein_coding	--*	SIT4 phosphatase-associated family protein	expressed protein	no mercator4 annotation	NA	NA	NA
HORVU.MOREX.r3.4HG0414340	7.95995	8.32663	5.78e-138	4.63e-135	high	protein_coding	--*	cyclin-dependent kinase inhibitor SMR3-like protein	cyclin dependent protein kinase inhibitor	no mercator4 annotation	NA	NA	NA
HORVU.MOREX.r3.2HG0114860	7.95955	2.34208	4.9e-43	3.79e-41	low	protein_coding	--*	TSA: Wollemia nobilis Ref_Wollemi_Transcript_19480_1565 transcribed RNA sequence	not classified	no mercator4 annotation	GO:0006511	NA	NA
HORVU.MOREX.r3.6HG0600140	7.95858	2.69348	6.85e-18	1.99e-16	high	protein_coding	*-*	bZIP transcription factor (DUF630 and DUF632)	duf 632 domain containing protein	no mercator4 annotation	NA	PF04783,PF04782	IPR006868,IPR006867
HORVU.MOREX.r3.7HG0658720	7.95647	3.79164	7.65e-30	3.8e-28	high	protein_coding	***	DUF868 family protein	duf 868 family protein	no mercator4 annotation	NA	PF05910	IPR008586
HORVU.MOREX.r3.5HG0502200	7.95343	-0.558515	1.53e-08	2.19e-07	high	protein_coding	***	Aquaporin	Nodulin-26-like intrinsic protein *(NIP)	solute transport	GO:0015267,GO:0016020,GO:0016021,GO:0055085	PF00230	IPR023271,IPR000425,IPR000425
HORVU.MOREX.r3.UnG0763600	7.95216	1.05922	1.09e-12	2.28e-11	high	protein_coding	***	Dirigent protein	NA	NA	GO:0005576,GO:0030246,GO:0048046	PF03018,PF01419	IPR004265,IPR001229,IPR001229
HORVU.MOREX.r3.5HG0491100	7.95107	-0.539553	4.57e-09	6.95e-08	high	protein_coding	***	plant/protein (Protein of unknown function, DUF538)	regulatory mediator of IRE1-bZIP60 UPR pathway	multi-process regulation	NA	PF04398	IPR007493,IPR007493
HORVU.MOREX.r3.7HG0669660	7.94802	6.95683	5.43e-131	3.64e-128	high	protein_coding	***	Nudix hydrolase-like protein	nudix hydrolase domain containing protein	no mercator4 annotation	GO:0016787	PF00293	IPR015797,IPR000086
HORVU.MOREX.r3.1HG0061770	7.94675	3.62745	1.03e-48	9.31e-47	high	protein_coding	***	Late embryogenesis abundant protein	late embryogenesis abundant protein b19 3	no mercator4 annotation	NA	NA	NA
HORVU.MOREX.r3.7HG0657070	7.94485	-0.541698	2.85e-11	5.32e-10	high	protein_coding	***	COBRA-like protein	regulatory protein *(COB) of cellulose-hemicellulose network assembly	cell wall organisation	GO:0010215,GO:0016020,GO:0016021,GO:0031225	PF04833	IPR006918
HORVU.MOREX.r3.4HG0343660	7.9389	4.68663	3.69e-84	7.97e-82	high	protein_coding	***	Transmembrane protein, putative	mpn domain containing protein	no mercator4 annotation	GO:0016020,GO:0016021	NA	NA
HORVU.MOREX.r3.1HG0090580	7.9368	-0.552642	8.5e-14	1.91e-12	low	protein_coding	--*	Leucine--tRNA ligase	not classified	no mercator4 annotation	GO:0000166,GO:0002161,GO:0004812,GO:0004823,GO:0005524,GO:0005737,GO:0006412,GO:0006418,GO:0006429,GO:0016874,GO:0106074	NA	NA
HORVU.MOREX.r3.4HG0354010	7.93226	-0.589305	2.9e-08	4.03e-07	high	protein_coding	***	LURP-one-like protein	protein lurp one	no mercator4 annotation	NA	PF04525	IPR025659,IPR007612
HORVU.MOREX.r3.4HG0344770	7.92989	-0.557764	2.45e-12	4.98e-11	high	protein_coding	*-*	RING/U-box superfamily protein	ring type domain containing protein	no mercator4 annotation	NA	PF13639	IPR001841
HORVU.MOREX.r3.2HG0114070	7.92756	-0.568488	1.88e-11	3.55e-10	high	protein_coding	***	Aspartic proteinase nepenthesin	Pepsin-type protease	protein homeostasis	GO:0004190,GO:0006508,GO:0008233,GO:0016787	PF14541,PF14543	IPR032799,IPR032861,IPR021109
HORVU.MOREX.r3.3HG0292460	7.92424	-0.561132	9.94e-12	1.93e-10	low	protein_coding	--*	Phosphomethylpyrimidine synthase	duf 2052 domain containing protein	no mercator4 annotation	GO:0009228,GO:0009229,GO:0016829,GO:0016830,GO:0046872,GO:0051536,GO:0051539	NA	NA
HORVU.MOREX.r3.7HG0657240	7.92275	-0.592598	4.44e-09	6.76e-08	high	protein_coding	*-*	Cysteine-rich receptor-kinase-like protein	cysteine rich receptor protein kinase	no mercator4 annotation	GO:0004672,GO:0005524,GO:0006468,GO:0016020,GO:0016021,GO:0016301,GO:0016310	PF01657,PF01657	IPR002902,IPR002902
HORVU.MOREX.r3.3HG0321820	7.92053	-0.554751	1.47e-15	3.76e-14	low	protein_coding	--*	FMN-dependent NADPH-azoreductase	nad p h deydrogenase quinone	no mercator4 annotation	GO:0005829,GO:0010181,GO:0016491,GO:0042802,GO:0052873,GO:0055114	PF03358	IPR005025,IPR029039
HORVU.MOREX.r3.6HG0625830	7.92016	1.82073	1.16e-34	6.87e-33	high	protein_coding	***	Serine-rich protein	serine rich protein	no mercator4 annotation	NA	NA	NA
HORVU.MOREX.r3.6HG0615850	7.91592	-0.583183	1.18e-11	2.28e-10	high	protein_coding	***	CDP-diacylglycerol--glycerol-3-phosphate 3-phosphatidyltransferase, putative	zf rvt domain containing protein	no mercator4 annotation	GO:0016740	NA	NA
HORVU.MOREX.r3.1HG0090590	7.91547	7.59366	4.9e-98	1.4e-95	high	protein_coding	*-*	ethylene-responsive transcription factor	subgroup ERF-I transcription factor	rna biosynthesis	NA	PF00847	IPR001471,IPR016177
HORVU.MOREX.r3.5HG0496880	7.91417	4.95758	4.38e-80	8.75e-78	high	protein_coding	***	Glycosyltransferase	EC_2.4 glycosyltransferase	enzyme classification	GO:0008152,GO:0016740,GO:0016757,GO:0016758	PF00201	IPR002213
HORVU.MOREX.r3.4HG0333040	7.9076	-0.569204	3.99e-15	9.89e-14	high	protein_coding	***	Ankyrin repeat-containing protein	symbiosis factor *(VAPYRIN)	external stimuli response	NA	PF00635,PF12796,PF12796	IPR000535,IPR020683,IPR008962,IPR020683,IPR020683
HORVU.MOREX.r3.3HG0298180	7.90715	-0.570015	2.82e-12	5.7e-11	high	protein_coding	***	F-box protein-like	f box domain containing protein	no mercator4 annotation	GO:0016020,GO:0016021	IPR001810
HORVU.MOREX.r3.2HG0187930	7.9069	7.1833	8.72e-128	5.31e-125	high	protein_coding	***	Kinase family protein	RLCK-VIIa receptor-like protein kinase; EC_2.7 transferase transferring phosphorus-containing group	protein modification; enzyme classification	GO:0000166,GO:0004672,GO:0004674,GO:0004675,GO:0005524,GO:0005886,GO:0006468,GO:0007166,GO:0007178,GO:0016301,GO:0016310	PF07714	IPR001245,IPR011009
HORVU.MOREX.r3.7HG0746640	7.90678	5.9727	1.27e-29	6.27e-28	high	protein_coding	***	1-aminocyclopropane-1-carboxylate oxidase 1	1-aminocyclopropane-1-carboxylate (ACC) oxidase; EC_1.14 oxidoreductase acting on paired donor with incorporation or reduction of molecular oxygen	phytohormone action; enzyme classification	GO:0016491,GO:0046872,GO:0055114	PF14226,PF03171	IPR026992,IPR005123
HORVU.MOREX.r3.3HG0239980	7.90572	7.45827	9.47e-95	2.53e-92	high	protein_coding	***	Alpha/beta-Hydrolases superfamily protein, putative	abhydrolase 3 domain containing protein	no mercator4 annotation	GO:0008152,GO:0016787	PF07859	IPR029058,IPR013094
HORVU.MOREX.r3.1HG0075260	7.90148	2.2833	2.15e-42	1.62e-40	high	protein_coding	***	Receptor kinase 2	DUF26 protein kinase; EC_2.7 transferase transferring phosphorus-containing group	protein modification; enzyme classification	GO:0004672,GO:0005524,GO:0006468,GO:0016020,GO:0016021,GO:0016301,GO:0016310	PF01657,PF01657,PF07714	IPR002902,IPR002902,IPR001245,IPR011009
HORVU.MOREX.r3.1HG0071010	7.89784	-0.575459	6.99e-15	1.7e-13	high	protein_coding	--*	Pyruvate dehydrogenase E1 component subunit beta, mitochondrial	non specific lipid transfer protein	no mercator4 annotation	GO:0003824,GO:0004739,GO:0005739,GO:0005759,GO:0006086,GO:0006096,GO:0008152,GO:0016491,GO:0055114	NA	NA
HORVU.MOREX.r3.2HG0115880	7.89712	-0.604105	7.07e-09	1.05e-07	low	protein_coding	--*	U2 snRNP auxilliary factor, large subunit, splicing factor	not classified	no mercator4 annotation	GO:0003676,GO:0003723,GO:0005634,GO:0006397	NA	NA
HORVU.MOREX.r3.2HG0206480	7.89603	-0.584743	6.46e-12	1.27e-10	low	protein_coding	--*	F-box protein	f box domain containing protein	no mercator4 annotation	GO:0016020,GO:0016021	PF08268	IPR017451,IPR013187
HORVU.MOREX.r3.6HG0612890	7.89546	-0.615759	2.36e-09	3.69e-08	high	protein_coding	***	Calcium-binding protein	hesar polcalcin cup a	no mercator4 annotation	GO:0005509	PF13499,PF13499	IPR002048,IPR002048,IPR011992
HORVU.MOREX.r3.1HG0072140	7.8947	6.11308	4.81e-61	5.91e-59	high	protein_coding	***	Ammonium transporter	ammonium transporter *(AMT2/3)	solute transport	GO:0008519,GO:0015696,GO:0016020,GO:0016021,GO:0072488	PF00909	IPR024041,IPR001905,IPR024041
HORVU.MOREX.r3.2HG0099150	7.89361	-0.618881	6.64e-08	8.89e-07	high	protein_coding	***	2-oxoglutarate (2OG) and Fe(II)-dependent oxygenase superfamily protein, putative	EC_1.14 oxidoreductase acting on paired donor with incorporation or reduction of molecular oxygen	enzyme classification	GO:0016491,GO:0046872,GO:0055114	PF03171,PF14226	IPR005123,IPR026992
HORVU.MOREX.r3.5HG0510190	7.89267	-0.578075	3.31e-14	7.67e-13	high	protein_coding	***	choice-of-anchor C domain protein, putative (Protein of unknown function, DUF642)	duf 642 domain containing protein	no mercator4 annotation	NA	PF04862,PF04862	IPR006946,IPR006946,IPR008979
HORVU.MOREX.r3.2HG0109700	7.89148	2.28682	2.77e-42	2.08e-40	high	protein_coding	***	Hexosyltransferase	galactinol synthase *(GolS)	carbohydrate metabolism	GO:0006012,GO:0016740,GO:0016757,GO:0047216	PF01501	IPR029044,IPR002495
HORVU.MOREX.r3.5HG0507880	7.891	-0.596271	5.46e-12	1.08e-10	high	protein_coding	***	RING/U-box superfamily protein	ring type domain containing protein	no mercator4 annotation	NA	PF13639	IPR001841
HORVU.MOREX.r3.2HG0213110	7.88512	-0.622883	7.39e-08	9.87e-07	high	protein_coding	***	Blue copper protein	phytocyanin domain containing protein	no mercator4 annotation	GO:0009055,GO:0022900	NA	NA
HORVU.MOREX.r3.5HG0433150	7.88187	2.61997	3.15e-22	1.13e-20	high	protein_coding	***	Calmodulin	calmodulin 6 7 8	no mercator4 annotation	GO:0005509	PF13499,PF13499	IPR011992,IPR002048,IPR002048
HORVU.MOREX.r3.5HG0497670	7.88051	1.75696	2.82e-24	1.12e-22	high	protein_coding	***	CRT-binding factor	dehydration responsive element binding protein	no mercator4 annotation	GO:0003677,GO:0003700,GO:0005634,GO:0006351,GO:0006355	PF00847	IPR001471,IPR016177
HORVU.MOREX.r3.2HG0097300	7.88048	-0.610156	1.77e-12	3.65e-11	high	protein_coding	*-*	ABA-responsive binding factor	dehydration responsive element binding protein	no mercator4 annotation	GO:0003677,GO:0003700,GO:0005634,GO:0006351,GO:0006355	PF00847	IPR016177,IPR001471
HORVU.MOREX.r3.6HG0550280	7.87995	-0.565181	8.24e-11	1.48e-09	high	protein_coding	***	plant/protein	rfd domain containing protein	no mercator4 annotation	NA	PF11443	IPR002035,IPR024553
HORVU.MOREX.r3.7HG0742500	7.87157	-0.607025	2.22e-10	3.85e-09	high	protein_coding	--*	RNA-directed DNA polymerase (reverse transcriptase)-related family protein	not classified	no mercator4 annotation	NA	NA	NA
HORVU.MOREX.r3.4HG0342680	7.8709	-0.640713	1.38e-07	1.79e-06	high	protein_coding	--*	Branchpoint-bridging protein	expressed protein	no mercator4 annotation	GO:0000398,GO:0003676,GO:0003723,GO:0005634,GO:0005681,GO:0006397,GO:0008270,GO:0008380,GO:0045131,GO:0046872	NA	NA
HORVU.MOREX.r3.3HG0231420	7.86953	-0.606882	3.08e-14	7.17e-13	high	protein_coding	***	NAC domain protein	NAC transcription factor	rna biosynthesis	GO:0003677,GO:0005634,GO:0006351,GO:0006355	PF02365	IPR003441,IPR003441
HORVU.MOREX.r3.6HG0615730	7.86857	4.33282	5.26e-57	5.89e-55	high	protein_coding	***	Glycosyltransferase	xylan alpha-1,3-arabinosyltransferase	cell wall organisation	GO:0016740,GO:0016757	PF04577	IPR007657
HORVU.MOREX.r3.7HG0729280	7.86763	-0.642448	2.28e-07	2.89e-06	low	protein_coding	--*	polypyrimidine tract-binding protein 1	not classified	no mercator4 annotation	NA	NA	NA
HORVU.MOREX.r3.3HG0280930	7.86581	1.74639	3.35e-28	1.57e-26	high	protein_coding	***	DUF4228 domain protein	serinethreonine protein kinase ctr	no mercator4 annotation	NA	PF14009	IPR025322
HORVU.MOREX.r3.4HG0407450	7.86557	-0.643001	1.01e-07	1.32e-06	high	protein_coding	***	ARM repeat superfamily protein	arm repeat superfamily protein	no mercator4 annotation	NA	IPR016024,IPR016024
HORVU.MOREX.r3.1HG0055720	7.86491	-0.630181	3.31e-10	5.64e-09	high	protein_coding	*-*	U-box domain-containing family protein	E3 ubiquitin protein ligase *(PUB32)	protein homeostasis	GO:0004672,GO:0004842,GO:0005524,GO:0006468,GO:0016567	NA	NA
HORVU.MOREX.r3.3HG0252210	7.86433	2.90816	8.26e-48	7.29e-46	high	protein_coding	--*	Transcription factor GLABRA 3	expressed protein	no mercator4 annotation	GO:0046983	NA	NA
HORVU.MOREX.r3.1HG0075500	7.86289	0.977002	1.76e-17	5.01e-16	high	protein_coding	***	Benzyl alcohol O-benzoyltransferase	EC_2.3 acyltransferase	enzyme classification	GO:0016740,GO:0016747	PF02458	IPR003480
HORVU.MOREX.r3.7HG0683600	7.86086	3.71502	8.09e-59	9.37e-57	high	protein_coding	***	F-box protein	f box protein	no mercator4 annotation	NA	PF00646	IPR001810,IPR001810,IPR011044
HORVU.MOREX.r3.6HG0609680	7.85768	4.5843	1.25e-42	9.54e-41	high	protein_coding	***	Cobyric acid synthase	histone h3 2	no mercator4 annotation	NA	NA	NA
HORVU.MOREX.r3.1HG0086540	7.85575	5.29494	7.01e-37	4.43e-35	high	protein_coding	***	Protein PLANT CADMIUM RESISTANCE 2	protein plant cadmium resistance	no mercator4 annotation	NA	PF04749	IPR006461,IPR006461
HORVU.MOREX.r3.4HG0415060	7.85324	-0.607571	1.89e-12	3.88e-11	high	protein_coding	***	rRNA N-glycosidase	rrna n glycosylase	no mercator4 annotation	NA	IPR001574
HORVU.MOREX.r3.2HG0216580	7.84586	-0.660869	2.28e-09	3.57e-08	high	protein_coding	--*	Ferredoxin--NADP reductase	fad binding fr type domain containing protein	no mercator4 annotation	GO:0016491,GO:0055114	IPR017938
HORVU.MOREX.r3.5HG0516720	7.8435	9.68906	8.46e-139	6.85e-136	high	protein_coding	***	Glutathione-S-transferase	class tau glutathione S-transferase	redox homeostasis	GO:0016740	PF13417	IPR004045,IPR010987,IPR012336
HORVU.MOREX.r3.5HG0437570	7.84201	0.958809	6.98e-19	2.14e-17	low	protein_coding	--*	Beta-galactosidase	dbd tnp mut domain containing protein	no mercator4 annotation	GO:0004553,GO:0004565,GO:0005975,GO:0008152,GO:0016787,GO:0016798	NA	NA
HORVU.MOREX.r3.4HG0400000	7.84024	1.7335	1.02e-36	6.41e-35	high	protein_coding	***	Auxin-induced in root cultures protein 12	b561 and domon domain containing protein	no mercator4 annotation	GO:0016020,GO:0016021,GO:0055114	PF04526	IPR005018
HORVU.MOREX.r3.4HG0406620	7.83865	5.32969	9.12e-101	2.89e-98	high	protein_coding	--*	Methylthioribose-1-phosphate isomerase	not classified	no mercator4 annotation	GO:0008652,GO:0009086,GO:0016853,GO:0019509,GO:0044237,GO:0044249,GO:0046523	NA	NA
HORVU.MOREX.r3.5HG0508260	7.83595	3.69891	1.33e-30	6.85e-29	high	protein_coding	***	Glutathione S-transferase	class tau glutathione S-transferase	redox homeostasis	GO:0016740	PF02798	IPR004045,IPR010987,IPR012336
HORVU.MOREX.r3.5HG0420500	7.83567	-0.654295	1.49e-08	2.15e-07	high	protein_coding	***	Lipoxygenase	13-lipoxygenase *(LOX); EC_1.13 oxidoreductase acting on single donor with incorporation of molecular oxygen (oxygenase)	phytohormone action; enzyme classification	GO:0006633,GO:0016491,GO:0016702,GO:0031408,GO:0046872,GO:0051213,GO:0055114	PF00305,PF01477	IPR013819,IPR013819,IPR001024,IPR001024
HORVU.MOREX.r3.2HG0124730	7.83504	-0.652393	2.35e-12	4.79e-11	low	transposon_related	*-*	Transposon protein, putative, Mutator sub-class, expressed	pmd domain containing protein	no mercator4 annotation	GO:0008270	PF10536	IPR019557
HORVU.MOREX.r3.2HG0138320	7.83253	-0.644901	1.47e-12	3.05e-11	high	protein_coding	--*	Dihydroxy-acid dehydratase	acidic chitinase *(CHIA)	external stimuli response	GO:0003824,GO:0004160,GO:0008152,GO:0008652,GO:0009082,GO:0009097,GO:0009099,GO:0016829,GO:0046872,GO:0051536,GO:0051539	PF00704	IPR017853,IPR001223
HORVU.MOREX.r3.6HG0577830	7.82979	-0.659625	3.97e-07	4.89e-06	high	protein_coding	***	AT hook motif DNA-binding family protein	AHL clade-A transcription factor	rna biosynthesis	GO:0003677	PF03479	IPR005175
HORVU.MOREX.r3.5HG0485940	7.82938	5.67404	1.28e-75	2.31e-73	high	protein_coding	***	Hexosyltransferase	beta-1,3-galactosyltransferase *(B3GALT)	cell wall organisation	GO:0000139,GO:0005794,GO:0006486,GO:0008378,GO:0016020,GO:0016757	PF01762,PF13334	IPR002659,IPR025298
HORVU.MOREX.r3.2HG0178940	7.82758	-0.670854	1.75e-08	2.49e-07	high	protein_coding	***	Protein phosphatase 2c, putative	protein serine threonine phosphatase	no mercator4 annotation	GO:0003824,GO:0004721,GO:0004722,GO:0006470,GO:0016787,GO:0043169,GO:0046872	PF00481	IPR001932,IPR001932,IPR001932
HORVU.MOREX.r3.2HG0184810	7.82131	-0.65869	1.62e-13	3.59e-12	low	non_coding	***	Cytochrome P450 family protein	ferulate 5-hydroxylase *(F5H); EC_1.14 oxidoreductase acting on paired donor with incorporation or reduction of molecular oxygen	cell wall organisation; enzyme classification	GO:0004497,GO:0005506,GO:0009809,GO:0016020,GO:0016021,GO:0016491,GO:0016705,GO:0016709,GO:0020037,GO:0046872,GO:0055114	PF00067	IPR001128,IPR001128
HORVU.MOREX.r3.1HG0073350	7.8197	7.45033	6.28e-83	1.33e-80	high	protein_coding	***	70 kDa heat shock protein	chaperone *(Hsp70)	protein homeostasis	GO:0000166,GO:0005524	PF00012	IPR029048,IPR013126,IPR029047
HORVU.MOREX.r3.3HG0281340	7.81791	1.70408	3.39e-39	2.32e-37	high	protein_coding	***	Receptor-like protein kinase	EC_2.7 transferase transferring phosphorus-containing group	enzyme classification	GO:0004672,GO:0005524,GO:0006468,GO:0016020,GO:0016021,GO:0016301,GO:0016310	PF07714,PF14380	IPR001245,IPR011009,IPR032872
HORVU.MOREX.r3.3HG0242880	7.81774	3.30505	1.59e-29	7.79e-28	high	protein_coding	***	Phloem protein 2-like protein	phloem protein 2 a1	no mercator4 annotation	NA	PF14299	IPR025886
HORVU.MOREX.r3.2HG0188850	7.81634	10.3039	2e-151	2.26e-148	high	protein_coding	***	Glutathione peroxidase	glutathione peroxidase; EC_1.11 oxidoreductase acting on peroxide as acceptor	redox homeostasis; enzyme classification	NA	PF00255	IPR012336,IPR000889
HORVU.MOREX.r3.2HG0122120	7.81463	-0.699624	5.83e-08	7.85e-07	high	protein_coding	*-*	Calmodulin, putative	calcium sensor *(CML)	multi-process regulation	GO:0005509,GO:0016020,GO:0016021	PF13405	IPR011992,IPR002048
HORVU.MOREX.r3.2HG0169290	7.80064	3.79932	2.54e-67	3.76e-65	high	protein_coding	***	Amino acid permease	gamma-aminobutyric acid transporter *(GABP)	solute transport	GO:0016020,GO:0016021,GO:0022857,GO:0055085	PF13520	IPR002293
HORVU.MOREX.r3.3HG0319680	7.79916	-0.681228	4.38e-11	8.05e-10	high	protein_coding	***	F-box protein	f box domain containing protein	no mercator4 annotation	NA	IPR001810
HORVU.MOREX.r3.3HG0267040	7.79758	-0.69501	2.84e-09	4.41e-08	high	protein_coding	***	Heavy-metal-associated domain-containing family protein	heavy metal associated isoprenylated plant protein	no mercator4 annotation	GO:0005737,GO:0030001,GO:0046872,GO:0046914,GO:0046916	PF00403	IPR006121,IPR006121
HORVU.MOREX.r3.2HG0188790	7.7961	-0.672916	1.52e-14	3.62e-13	high	protein_coding	***	Glycosyltransferase	zeatin O-glucosyltransferase *(ZOG); EC_2.4 glycosyltransferase	phytohormone action; enzyme classification	GO:0008152,GO:0016740,GO:0016757,GO:0016758	PF00201	IPR002213
HORVU.MOREX.r3.5HG0524150	7.79529	-0.673621	4.52e-14	1.04e-12	high	protein_coding	--*	Elongation factor-like GTPase 1	not classified	no mercator4 annotation	GO:0000166,GO:0003746,GO:0003924,GO:0005525,GO:0006412,GO:0006414,GO:0042254,GO:0042256,GO:0043022,GO:0046039	NA	NA
HORVU.MOREX.r3.6HG0622790	7.79489	-0.69493	1.85e-10	3.21e-09	high	protein_coding	***	Dehydrin	dehydrin dhn	no mercator4 annotation	GO:0006950,GO:0009415	PF00257	IPR000167
HORVU.MOREX.r3.3HG0304410	7.79335	-0.674643	1.22e-14	2.91e-13	high	protein_coding	--*	Plant cadmium resistance protein	hma domain containing protein	no mercator4 annotation	NA	PF04749,PF11204	IPR006461,IPR021369,IPR006461
HORVU.MOREX.r3.1HG0051720	7.78793	-0.686444	3.11e-12	6.28e-11	low	non_coding	***	Cytochrome P450 family protein, expressed	EC_1.14 oxidoreductase acting on paired donor with incorporation or reduction of molecular oxygen	enzyme classification	GO:0005506,GO:0016020,GO:0016021,GO:0016705,GO:0020037,GO:0055114	PF00067	IPR001128,IPR001128
HORVU.MOREX.r3.4HG0386490	7.78777	2.82441	3.76e-29	1.83e-27	high	protein_coding	***	Receptor-like kinase, putative	RALF-peptide receptor *(CrRLK1L); CrlRLK1 protein kinase; EC_2.7 transferase transferring phosphorus-containing group	phytohormone action; protein modification; enzyme classification	GO:0004672,GO:0005524,GO:0006468,GO:0016020,GO:0016021,GO:0016301,GO:0016310	PF07714,PF12819	IPR001245,IPR011009,IPR024788
HORVU.MOREX.r3.3HG0292340	7.78372	-0.712534	2.98e-09	4.62e-08	high	protein_coding	--*	protein kinase family protein	not classified	no mercator4 annotation	NA	NA	NA
HORVU.MOREX.r3.6HG0628120	7.78263	4.41425	4.09e-25	1.68e-23	high	protein_coding	***	Cinnamoyl CoA reductase	cinnamoyl-CoA reductase *(CCR)	cell wall organisation	GO:0003824,GO:0016491,GO:0016621,GO:0050662,GO:0055114	PF01370	IPR001509,IPR016040
HORVU.MOREX.r3.3HG0259200	7.77798	-0.674236	1.53e-12	3.16e-11	low	protein_coding	--*	Cytoskeleton protein RodZ	genome assembly chromosome ii	no mercator4 annotation	GO:0003677,GO:0005886,GO:0008360,GO:0016020,GO:0016021,GO:0043565	NA	NA
HORVU.MOREX.r3.4HG0383900	7.77371	3.45942	5.03e-45	4.06e-43	high	protein_coding	***	DUF1262 family protein	toxin 10 domain containing protein	no mercator4 annotation	NA	PF06880	IPR010683
HORVU.MOREX.r3.2HG0182810	7.77127	7.141	5.86e-78	1.11e-75	high	protein_coding	***	Yellow stripe-like transporter 12	iron chelator transporter *(YSL)	solute transport	GO:0016020,GO:0016021,GO:0055085	PF03169	IPR004813,IPR004813
HORVU.MOREX.r3.6HG0599200	7.75679	2.50974	1.77e-20	5.89e-19	high	protein_coding	***	Zinc finger, B-box	BBX class-IV transcription factor	rna biosynthesis	GO:0005622,GO:0008270	PF00643	IPR000315
HORVU.MOREX.r3.3HG0300280	7.7529	-0.736684	2.4e-10	4.14e-09	high	protein_coding	***	NAC-domain protein	NAC transcription factor	rna biosynthesis	GO:0003677,GO:0005634,GO:0006351,GO:0006355	PF02365	IPR003441,IPR003441
HORVU.MOREX.r3.2HG0197750	7.7474	-0.767477	4.97e-07	6.04e-06	high	protein_coding	***	BTB/POZ and MATH domain-containing protein 2	btb poz and domain containing protein	no mercator4 annotation	NA	PF00651	IPR000210,IPR011333,IPR008974
HORVU.MOREX.r3.7HG0644030	7.74256	-0.754048	4.56e-09	6.94e-08	high	protein_coding	***	Seed maturation protein	late embryogenesis abundant protein	no mercator4 annotation	GO:0009793	PF03760	IPR005513
HORVU.MOREX.r3.2HG0110850	7.74163	3.42591	2.32e-53	2.4e-51	high	protein_coding	***	Protein kinase	RLCK-VIIa receptor-like protein kinase; EC_2.7 transferase transferring phosphorus-containing group	protein modification; enzyme classification	GO:0000166,GO:0004672,GO:0004674,GO:0004675,GO:0005524,GO:0005886,GO:0006468,GO:0007166,GO:0007178,GO:0016301,GO:0016310	PF07714	IPR011009,IPR001245
HORVU.MOREX.r3.4HG0348860	7.73364	-0.715924	2.19e-12	4.47e-11	low	protein_coding	--*	RING/U-box superfamily protein with ARM repeat domain-containing protein	duf 1618 domain containing protein	no mercator4 annotation	NA	NA	NA
HORVU.MOREX.r3.6HG0575410	7.72779	8.21616	1.97e-129	1.24e-126	high	protein_coding	***	Glycosyltransferase	hydroxycinnamate glucosyltransferase *(HCAGT); EC_2.4 glycosyltransferase	cell wall organisation; enzyme classification	GO:0008152,GO:0016740,GO:0016757,GO:0016758	PF00201	IPR002213
HORVU.MOREX.r3.6HG0569310	7.72709	6.5903	1.42e-79	2.82e-77	high	protein_coding	***	Plant/T31B5-30 protein	dnmt rfd domain containing protein	no mercator4 annotation	NA	PF11443	IPR002035,IPR024553
HORVU.MOREX.r3.6HG0616920	7.72706	-0.737222	4.38e-14	1.01e-12	high	protein_coding	*-*	Paired amphipathic helix protein Sin3	not classified	no mercator4 annotation	GO:0005634,GO:0006355	PF02671	IPR003822,IPR003822,IPR003822
HORVU.MOREX.r3.3HG0300590	7.72691	-0.747136	1.75e-12	3.6e-11	high	protein_coding	***	Ferredoxin	ferredoxin targeted to NADP reduction	photosynthesis	GO:0009055,GO:0009507,GO:0009536,GO:0022900,GO:0046872,GO:0051536,GO:0051537,GO:0055114	PF00111	IPR001041,IPR001041,IPR010241
HORVU.MOREX.r3.1HG0076630	7.7237	9.30259	1.35e-148	1.43e-145	high	protein_coding	***	Receptor-like protein kinase	SCREW peptide receptor *(NUT); LRR-XV protein kinase; EC_2.7 transferase transferring phosphorus-containing group	phytohormone action; protein modification; enzyme classification	GO:0000166,GO:0004672,GO:0004674,GO:0005524,GO:0006468,GO:0016020,GO:0016021,GO:0016301,GO:0016310,GO:0016740	PF07714,PF08263,PF13855,PF13855	IPR032675,IPR011009,IPR001245,IPR013210,IPR001611,IPR001611
HORVU.MOREX.r3.3HG0226840	7.71957	0.844035	3.93e-24	1.55e-22	high	protein_coding	--*	Eukaryotic translation initiation factor 3 subunit A	not classified	no mercator4 annotation	GO:0003723,GO:0003743,GO:0005737,GO:0005852,GO:0006412,GO:0006413,GO:0006446	NA	NA
HORVU.MOREX.r3.1HG0082070	7.71427	-0.764649	1.78e-11	3.37e-10	low	protein_coding	NA	NA	CEP precursor polypeptide	phytohormone action	NA	NA	NA
HORVU.MOREX.r3.3HG0221440	7.71348	-0.794492	2.36e-07	2.98e-06	high	protein_coding	***	Glycosyltransferase	protein o linked beta n	no mercator4 annotation	GO:0016020,GO:0016021,GO:0016740,GO:0016757	PF04577	IPR007657
HORVU.MOREX.r3.6HG0599450	7.71037	-0.794884	9.7e-08	1.28e-06	high	protein_coding	***	Yellow stripe 1A transporter	iron chelator transporter *(YSL); Fe(III)-phytosiderophore uptake transporter *(YSL1)	solute transport; nutrient uptake	GO:0005886,GO:0010039,GO:0015688,GO:0016020,GO:0016021,GO:0048316,GO:0051980,GO:0055085	PF03169	IPR004813,IPR004813
HORVU.MOREX.r3.7HG0746670	7.70877	7.62388	1.05e-129	6.74e-127	high	protein_coding	***	DUF668 family protein	protein psk simulator	no mercator4 annotation	GO:0005886	PF11961,PF05003	IPR021864,IPR007700
HORVU.MOREX.r3.7HG0703460	7.70656	4.75068	3.63e-45	2.94e-43	high	protein_coding	***	Amino acid transporter, putative	amino acid transporter *(LHT)	solute transport	GO:0016020,GO:0016021	PF01490	IPR013057
HORVU.MOREX.r3.2HG0114100	7.69672	-0.774279	5.51e-11	1e-09	high	protein_coding	***	Aspartic proteinase nepenthesin-2	Pepsin-type protease	protein homeostasis	GO:0004190,GO:0006508,GO:0008233,GO:0016787	PF14543,PF14541	IPR021109,IPR032861,IPR032799
HORVU.MOREX.r3.3HG0278150	7.69615	-0.773628	4.96e-12	9.86e-11	low	protein_coding	--*	Serine/threonine-protein kinase PAK 6	not classified	no mercator4 annotation	GO:0000166,GO:0001650,GO:0004672,GO:0004674,GO:0005515,GO:0005524,GO:0005634,GO:0005737,GO:0006355,GO:0006468,GO:0006915,GO:0007010,GO:0007266,GO:0007346,GO:0016301,GO:0016310,GO:0016477,GO:0016740,GO:0023014,GO:0030036,GO:0030054,GO:0031098,GO:0032147,GO:0042981,GO:0043408,GO:0045296,GO:0048365	NA	NA
HORVU.MOREX.r3.3HG0283690	7.6898	-0.767506	7.54e-14	1.7e-12	low	protein_coding	--*	Vacuolar protein sorting-associated protein VPS28 family protein	not classified	no mercator4 annotation	NA	NA	NA
HORVU.MOREX.r3.6HG0599640	7.68168	-0.808256	2.08e-07	2.65e-06	high	protein_coding	--*	Cellulose synthase	not classified	no mercator4 annotation	GO:0016020,GO:0016021,GO:0016740,GO:0016757,GO:0016760,GO:0030244,GO:0071555	NA	NA
HORVU.MOREX.r3.7HG0717290	7.67931	-0.750076	3.75e-10	6.33e-09	high	protein_coding	***	Heat shock transcription factor	HSF transcription factor	rna biosynthesis	GO:0003677,GO:0003700,GO:0005634,GO:0006355,GO:0043565	PF00447	IPR011991,IPR000232
HORVU.MOREX.r3.1HG0025510	7.67778	5.12365	5.77e-83	1.22e-80	high	protein_coding	***	MYB-related transcription factor	REVEILLE-type transcription factor	rna biosynthesis	GO:0003677,GO:0005634,GO:0006351,GO:0006355	PF00249	IPR001005,IPR006447,IPR009057
HORVU.MOREX.r3.7HG0666090	7.67658	2.44604	5.12e-23	1.91e-21	high	protein_coding	***	Glutaredoxin-like	glutaredoxin domain containing protein	no mercator4 annotation	GO:0005623,GO:0009055,GO:0015035,GO:0022900,GO:0045454,GO:0055114	PF00462	IPR002109,IPR012336
HORVU.MOREX.r3.7HG0672600	7.67469	1.55	2.86e-24	1.13e-22	high	protein_coding	***	Early nodulin, putative	phytocyanin domain containing protein	no mercator4 annotation	GO:0009055,GO:0022900	PF02298	IPR008972,IPR003245
HORVU.MOREX.r3.4HG0406470	7.67075	4.78616	1.26e-62	1.63e-60	high	protein_coding	***	Protein DETOXIFICATION	metabolite transporter *(DTX)	solute transport	GO:0006855,GO:0015238,GO:0015297,GO:0016020,GO:0016021,GO:0055085	PF01554,PF01554	IPR002528,IPR002528,IPR002528
HORVU.MOREX.r3.4HG0413800	7.67074	8.08821	2.39e-137	1.88e-134	high	protein_coding	***	Rhomboid-like protein	Rhomboid-type protease	protein homeostasis	NA	PF01694	IPR022764
HORVU.MOREX.r3.7HG0664700	7.66411	5.46389	4.26e-35	2.54e-33	high	protein_coding	***	RING/U-box superfamily protein, putative	RING-H2-class ATL-subclass E3 ubiquitin ligase	protein homeostasis	GO:0016020,GO:0016021	PF13639	IPR001841
HORVU.MOREX.r3.7HG0710370	7.65734	-0.817071	2.91e-09	4.52e-08	high	protein_coding	*-*	ADP-ribosylation factor-related protein 1	serine arginine repetitive matrix protein	no mercator4 annotation	GO:0000166,GO:0005525,GO:0005622	NA	NA
HORVU.MOREX.r3.1HG0014120	7.65296	-0.818209	3.86e-10	6.49e-09	high	protein_coding	***	Sugar transporter, putative	monosaccharide transporter *(STP)	solute transport	GO:0005215,GO:0008643,GO:0016020,GO:0016021,GO:0016491,GO:0022857,GO:0032440,GO:0055085,GO:0055114	PF00083	IPR020846,IPR003663,IPR005828
HORVU.MOREX.r3.4HG0408530	7.65271	-0.805495	3.68e-13	7.9e-12	high	protein_coding	***	Purple acid phosphatase	fe 3+ 2+ purple acid phosphatase	no mercator4 annotation	GO:0003993,GO:0016311,GO:0016787,GO:0046872	PF16656,PF00149,PF14008	IPR015914,IPR004843,IPR029052,IPR025733,IPR008963
HORVU.MOREX.r3.4HG0379260	7.65163	6.39036	4.97e-52	4.94e-50	high	protein_coding	***	Calcium binding protein	calcium sensor *(CML)	multi-process regulation	GO:0005509	PF13499,PF13405	IPR002048,IPR002048,IPR011992
HORVU.MOREX.r3.5HG0512610	7.65133	-0.821326	5.12e-07	6.21e-06	low	protein_coding	--*	Adenine nucleotide alpha hydrolases-like superfamily protein	not classified	no mercator4 annotation	NA	NA	NA
HORVU.MOREX.r3.1HG0062420	7.65133	3.63922	2.57e-66	3.71e-64	high	protein_coding	***	Alpha/beta hydrolase related protein	mental domain containing protein	no mercator4 annotation	GO:0016020,GO:0016021,GO:0016787	NA	NA
HORVU.MOREX.r3.2HG0155790	7.65017	2.70672	1.96e-16	5.29e-15	high	protein_coding	--*	Autophagy-related protein 2	not classified	no mercator4 annotation	GO:0005770,GO:0006914,GO:0015031,GO:0030242	NA	NA
HORVU.MOREX.r3.5HG0520830	7.65002	8.67128	1.18e-125	6.78e-123	high	protein_coding	***	Actin cross-linking protein, putative	duf 569 domain containing protein	no mercator4 annotation	NA	PF04601	IPR008999,IPR007679
HORVU.MOREX.r3.4HG0380990	7.64891	4.10726	1.08e-28	5.16e-27	high	protein_coding	***	MYB transcription factor	MYB class-R2R3 subgroup-19/20 transcription factor	rna biosynthesis	GO:0003677	PF00249,PF00249	IPR009057,IPR001005,IPR001005
HORVU.MOREX.r3.5HG0520390	7.64869	1.52558	1.51e-23	5.8e-22	high	protein_coding	***	Nodulin-like / Major Facilitator Superfamily protein	UMF23-type solute transporter	solute transport	GO:0016020,GO:0016021	PF06813	IPR020846,IPR020846,IPR010658
HORVU.MOREX.r3.5HG0497970	7.6468	5.13862	1.21e-54	1.28e-52	high	protein_coding	***	Ethylene-responsive transcription factor	subgroup ERF-VII transcription factor; transcription factor component *(HRE/RAP2-12) of oxygen-sensor activity	rna biosynthesis; external stimuli response	GO:0003677,GO:0003700,GO:0005634,GO:0006351,GO:0006355	PF00847	IPR001471,IPR016177
HORVU.MOREX.r3.3HG0314280	7.64663	-0.808882	6.85e-11	1.24e-09	low	non_coding	--*	ATP-dependent Clp protease ATP-binding subunit ClpX	not classified	no mercator4 annotation	GO:0000166,GO:0005524,GO:0006457,GO:0008270,GO:0046872,GO:0046983,GO:0051082	NA	NA
HORVU.MOREX.r3.1HG0077030	7.64272	7.95753	8.5e-86	1.91e-83	high	protein_coding	***	ATP-dependent chaperone ClpB	cytosolic chaperone *(Hsp101)	external stimuli response	GO:0000166,GO:0005524,GO:0019538	PF07724,PF00004,PF10431,PF02861,PF02861	IPR003959,IPR003959,IPR004176,IPR019489,IPR027417,IPR027417,IPR004176,IPR004176
HORVU.MOREX.r3.2HG0107350	7.64017	-0.800815	3.75e-10	6.33e-09	high	protein_coding	--*	F-box family protein	duf 295 domain containing protein	no mercator4 annotation	NA	PF03478	IPR005174
HORVU.MOREX.r3.5HG0467230	7.64002	2.91839	2.05e-25	8.57e-24	high	protein_coding	***	Alpha/beta-Hydrolases superfamily protein	monoacylglycerol lipase	lipid metabolism	GO:0016787	PF12146	IPR029058,IPR022742
HORVU.MOREX.r3.3HG0302770	7.63051	-0.827775	3.09e-10	5.28e-09	high	protein_coding	*-*	Wuschel-related homeobox protein	WOX-type transcription factor	rna biosynthesis	GO:0003677,GO:0005634,GO:0008284,GO:0009880,GO:0009942,GO:0010654,GO:0048825,GO:0080167,GO:0090451	PF00046	IPR009057,IPR001356
HORVU.MOREX.r3.5HG0520950	7.62949	-0.827482	2.87e-13	6.2e-12	high	protein_coding	*-*	Kinase family protein	EC_2.7 transferase transferring phosphorus-containing group	enzyme classification	GO:0004672,GO:0005524,GO:0006468,GO:0016020,GO:0016021,GO:0016301,GO:0016310	PF00069	IPR011009,IPR000719
HORVU.MOREX.r3.1HG0050180	7.62359	-0.841356	6.07e-12	1.2e-10	high	protein_coding	***	Cyclin family protein	cyclin n termial domain containing protein	no mercator4 annotation	GO:0005634	PF02984,PF00134	IPR004367,IPR006671,IPR013763,IPR013763
HORVU.MOREX.r3.2HG0168310	7.62207	-0.822179	8.86e-12	1.72e-10	high	protein_coding	***	Cellulose synthase family protein, expressed	glycosyltransferase *(CSLB/CSLH)	cell wall organisation	GO:0016020,GO:0016021,GO:0016740,GO:0016757,GO:0016760,GO:0030244,GO:0071555	PF03552,PF03552	IPR029044,IPR029044,IPR029044,IPR005150,IPR005150
HORVU.MOREX.r3.4HG0380120	7.6213	4.52016	7.25e-77	1.33e-74	high	protein_coding	***	Chaperone protein DnaJ	sp dnaj chaperone protein dnaj	no mercator4 annotation	NA	PF00226	IPR001623,IPR001623
HORVU.MOREX.r3.4HG0393680	7.61783	0.752811	4.27e-23	1.6e-21	high	protein_coding	*-*	MYB transcription factor	myb transcription factor	no mercator4 annotation	GO:0003677	PF00249,PF00249	IPR009057,IPR001005,IPR001005
HORVU.MOREX.r3.1HG0058690	7.61741	-0.834745	2.2e-11	4.14e-10	high	protein_coding	***	Late embryogenesis abundant protein	not classified	no mercator4 annotation	NA	NA	NA
HORVU.MOREX.r3.2HG0178160	7.61695	0.744808	2.65e-20	8.77e-19	high	protein_coding	--*	HTH-type transcriptional regulator YidZ	duf 642 domain containing protein	no mercator4 annotation	GO:0003677,GO:0003700,GO:0006351,GO:0006355	PF04862,PF04862	IPR006946,IPR006946,IPR008979
HORVU.MOREX.r3.2HG0124720	7.61501	-0.83597	2.4e-10	4.12e-09	low	protein_coding	--*	phytochrome interacting factor 3-like 1	mutator protein	no mercator4 annotation	NA	NA	NA
HORVU.MOREX.r3.5HG0442630	7.60991	-0.847822	1.32e-12	2.75e-11	high	protein_coding	***	Protein kinase	L-Lectin protein kinase; EC_2.7 transferase transferring phosphorus-containing group	protein modification; enzyme classification	GO:0004672,GO:0005524,GO:0006468,GO:0016020,GO:0016021,GO:0016301,GO:0016310,GO:0030246	PF07714,PF00139	IPR011009,IPR001245,IPR001220,IPR013320
HORVU.MOREX.r3.3HG0225320	7.60923	1.49662	1.41e-25	5.95e-24	high	protein_coding	***	Heat shock protein	class-C-I small heat-shock-responsive protein	protein homeostasis	NA	PF00011	IPR002068,IPR008978
HORVU.MOREX.r3.5HG0475840	7.60864	-0.827511	3.32e-10	5.65e-09	high	protein_coding	--*	SKP1-like protein 4	ppiase cyclophilin type domain containing protein	no mercator4 annotation	GO:0006511	NA	NA
HORVU.MOREX.r3.1HG0060190	7.60767	3.88463	8.52e-36	5.21e-34	high	protein_coding	*-*	NRR repressor homolog 1	nrr repressor homolog	no mercator4 annotation	GO:0005515,GO:0005634,GO:0006952,GO:0010112	PF15699	IPR031425
HORVU.MOREX.r3.4HG0412140	7.60683	3.76314	2.23e-30	1.13e-28	high	protein_coding	***	Zinc finger (C3HC4-type RING finger) protein family-like	vwfa domain containing protein	no mercator4 annotation	NA	PF14624,PF00092	IPR032838,IPR002035,IPR002035,IPR002035
HORVU.MOREX.r3.2HG0187630	7.60207	-0.895748	5.95e-07	7.16e-06	high	protein_coding	***	Aluminum-activated malate transporter-like	anion channel *(QUAC/ALMT)	solute transport	GO:0009705,GO:0015140,GO:0015743,GO:0016020,GO:0016021,GO:0071423	PF11744	IPR020966
HORVU.MOREX.r3.4HG0409670	7.59545	9.32514	9.22e-155	1.14e-151	high	protein_coding	***	Respiratory burst oxidase homolog	NADPH-oxidase *(Rboh)	redox homeostasis	GO:0004601,GO:0005509,GO:0016020,GO:0016021,GO:0016491,GO:0050664,GO:0055114,GO:0098869	PF08022,PF01794,PF08030,PF08414	IPR013112,IPR017938,IPR017938,IPR013130,IPR011992,IPR013121,IPR013623
HORVU.MOREX.r3.7HG0740600	7.59298	3.58608	7.19e-68	1.09e-65	high	protein_coding	***	CONSTANS-like protein	BBX class-I transcription factor; floral promoter *(CONSTANS)	rna biosynthesis; plant organogenesis	GO:0005622,GO:0005634,GO:0008270	PF00643,PF06203	IPR011011,IPR000315,IPR010402
HORVU.MOREX.r3.2HG0112690	7.59184	0.708254	2.45e-18	7.28e-17	high	protein_coding	***	Peroxidase	EC_1.11 oxidoreductase acting on peroxide as acceptor	enzyme classification	GO:0004601,GO:0005576,GO:0006979,GO:0016491,GO:0020037,GO:0042744,GO:0046872,GO:0055114,GO:0098869	PF00141	IPR002016,IPR010255
HORVU.MOREX.r3.4HG0412110	7.59171	-0.858072	5.6e-13	1.19e-11	low	protein_coding	--*	SCAR family protein	not classified	no mercator4 annotation	NA	NA	NA
HORVU.MOREX.r3.3HG0291440	7.58765	-0.869828	2.62e-12	5.32e-11	high	protein_coding	--*	eukaryotic translation initiation factor 4G	not classified	no mercator4 annotation	NA	NA	NA
HORVU.MOREX.r3.2HG0118100	7.58151	-0.902343	2.98e-08	4.14e-07	low	protein_coding	*-*	ARM repeat superfamily protein	saposin b type domain containing protein	no mercator4 annotation	GO:0008150,GO:0016020,GO:0016021	NA	NA
HORVU.MOREX.r3.5HG0480060	7.57978	4.03949	6.59e-73	1.12e-70	high	protein_coding	***	Protein GAMETE EXPRESSED 1	karyogamy factor *(GEX1)	plant reproduction	GO:0016020,GO:0016021	NA	NA
HORVU.MOREX.r3.3HG0285550	7.57523	7.16874	1.86e-130	1.2e-127	high	protein_coding	***	Inorganic pyrophosphatase 2	phosphocholine phosphatase; EC_3.1 hydrolase acting on ester bond	lipid metabolism; enzyme classification	GO:0016311,GO:0016791	PF06888	IPR016965,IPR023214,IPR006384,IPR006383
HORVU.MOREX.r3.2HG0205310	7.57421	0.703115	8.42e-27	3.73e-25	high	protein_coding	***	Tryptophan decarboxylase	aromatic amino acid decarboxylase; EC_4.1 carbon-carbon lyase	amino acid metabolism; enzyme classification	GO:0003824,GO:0006520,GO:0016829,GO:0016831,GO:0019752,GO:0030170	PF00282	IPR002129,IPR015424
HORVU.MOREX.r3.3HG0289810	7.57404	8.24525	3.89e-67	5.76e-65	high	protein_coding	***	Gibberellin 2-oxidase	gibberellin 2-oxidase; EC_1.14 oxidoreductase acting on paired donor with incorporation or reduction of molecular oxygen	phytohormone action; enzyme classification	GO:0016491,GO:0046872,GO:0055114	PF03171,PF14226	IPR005123,IPR026992
HORVU.MOREX.r3.2HG0164540	7.57357	0.683198	5.09e-15	1.25e-13	high	protein_coding	*-*	Ethylene-responsive transcription factor, putative	subgroup ERF-VIII transcription factor	rna biosynthesis	GO:0003677,GO:0003700,GO:0005634,GO:0006351,GO:0006355	PF00847	IPR016177,IPR001471
HORVU.MOREX.r3.3HG0259670	7.57351	-0.890647	5.03e-09	7.61e-08	low	protein_coding	--*	pleiotropic drug resistance 2	not classified	no mercator4 annotation	NA	NA	NA
HORVU.MOREX.r3.4HG0393420	7.56045	-0.884807	6.43e-13	1.36e-11	low	protein_coding	*-*	NAC domain-containing protein 74	not classified	no mercator4 annotation	GO:0003677,GO:0005634,GO:0006351,GO:0006355	NA	NA
HORVU.MOREX.r3.2HG0111410	7.55865	7.36348	1.25e-98	3.69e-96	high	protein_coding	***	NAC domain protein,	NAC transcription factor	rna biosynthesis	GO:0003677,GO:0005634,GO:0006351,GO:0006355	PF02365	IPR003441,IPR003441
HORVU.MOREX.r3.1HG0077790	7.55431	7.63648	7.39e-118	3.55e-115	high	protein_coding	***	Calcium-transporting ATPase	P2B-type calcium cation-transporting ATPase *(ACA)	solute transport	GO:0000166,GO:0005388,GO:0005524,GO:0006811,GO:0006816,GO:0016020,GO:0016021,GO:0016787,GO:0070588,GO:0099132	PF00122,PF00689,PF00690	IPR001757,IPR001757,IPR008250,IPR006068,IPR023214,IPR023214,IPR006408,IPR004014
HORVU.MOREX.r3.3HG0226030	7.54997	-0.915124	6.38e-09	9.55e-08	high	protein_coding	***	Endo-1,4-beta-xylanase	endo-beta-1,4-xylanase *(XYN1/2/3); EC_3.2 glycosylase	cell wall organisation; enzyme classification	GO:0004553,GO:0005975,GO:0045493	PF00331,PF02018	IPR017853,IPR001000,IPR003305,IPR008979
HORVU.MOREX.r3.4HG0337930	7.5498	-0.90074	1.53e-11	2.93e-10	high	protein_coding	*-*	14 kDa proline-rich protein DC2.15	aai domain containing protein	no mercator4 annotation	NA	PF14547	IPR016140,IPR027923
HORVU.MOREX.r3.5HG0498880	7.54695	-0.929471	7.32e-09	1.09e-07	low	plastid_related	--*	30S ribosomal protein S4, chloroplastic	not classified	no mercator4 annotation	GO:0003723,GO:0003735,GO:0005622,GO:0005840,GO:0006412,GO:0009507,GO:0009536,GO:0015935,GO:0019843	NA	NA
HORVU.MOREX.r3.7HG0676040	7.54324	-0.94813	4.25e-07	5.21e-06	high	protein_coding	--*	Decaprenyl-phosphate N-acetylglucosaminephosphotransferase	not classified	no mercator4 annotation	GO:0000287,GO:0005886,GO:0008963,GO:0016020,GO:0016021,GO:0016740,GO:0016757,GO:0016780,GO:0030145,GO:0044038,GO:0045227,GO:0071555	NA	NA
HORVU.MOREX.r3.2HG0177740	7.54314	8.71563	6.29e-146	6.19e-143	high	protein_coding	***	Methyltransferase family protein	histidine protein methyltransferase homolog isoform	no mercator4 annotation	GO:0008168,GO:0016740,GO:0032259	PF10294	IPR029063,IPR029063,IPR019410
HORVU.MOREX.r3.2HG0199880	7.54074	4.58176	1.87e-66	2.72e-64	high	protein_coding	***	transcription factor-like protein	dog domain containing protein	no mercator4 annotation	NA	PF14144	IPR025422
HORVU.MOREX.r3.4HG0335040	7.53945	-0.91666	1.71e-11	3.26e-10	high	protein_coding	***	Serine/threonine-protein kinase	SD-1 protein kinase; EC_2.7 transferase transferring phosphorus-containing group	protein modification; enzyme classification	GO:0000166,GO:0004672,GO:0004674,GO:0005524,GO:0005886,GO:0006468,GO:0016020,GO:0016021,GO:0016301,GO:0016310,GO:0016740,GO:0048544	PF07714,PF08276,PF00954,PF01453	IPR011009,IPR001245,IPR003609,IPR000858,IPR001480,IPR001480,IPR001480
HORVU.MOREX.r3.2HG0196090	7.53264	-0.919654	6.48e-12	1.28e-10	high	protein_coding	***	U-box domain-containing protein	ring type e3 ubiquitin transferase	no mercator4 annotation	GO:0004842,GO:0016020,GO:0016021,GO:0016567	PF04564	IPR003613,IPR016024,IPR016024
HORVU.MOREX.r3.7HG0709620	7.52921	-0.952133	7.27e-08	9.7e-07	high	protein_coding	*-*	RING/U-box superfamily protein, putative	RING-H2-class ATL-subclass E3 ubiquitin ligase	protein homeostasis	GO:0016020,GO:0016021	PF13639	IPR001841
HORVU.MOREX.r3.7HG0733550	7.51859	6.59879	5.52e-115	2.45e-112	high	protein_coding	***	Early nodulin-like protein	phytocyanin domain containing protein	no mercator4 annotation	GO:0009055,GO:0022900	PF02298	IPR003245,IPR008972
HORVU.MOREX.r3.4HG0409380	7.51746	-0.955963	9.5e-09	1.4e-07	high	protein_coding	***	Boron transporter	borate transporter *(BOR)	solute transport	GO:0005452,GO:0006820,GO:0015698,GO:0016020,GO:0016021	PF00955,PF00955,PF00955	IPR011531,IPR011531,IPR011531
HORVU.MOREX.r3.7HG0658610	7.5114	-0.942212	2.89e-11	5.4e-10	high	protein_coding	***	Plasma membrane ATPase	P3A-type proton-translocating ATPase *(AHA)	solute transport	GO:0000166,GO:0005524,GO:0005886,GO:0006811,GO:0008553,GO:0016020,GO:0016021,GO:0016787,GO:0046872,GO:0120029	PF00122,PF00690	IPR008250,IPR006534,IPR023214,IPR023214,IPR001757,IPR001757,IPR004014
HORVU.MOREX.r3.2HG0191600	7.50795	-0.945426	4.26e-10	7.13e-09	high	protein_coding	***	Cold-responsive protein WCOR15	chloroplast targeted cor protein	no mercator4 annotation	NA	PF06911	IPR009686
HORVU.MOREX.r3.3HG0281920	7.50518	-0.960271	2.07e-09	3.26e-08	low	protein_coding	--*	Cellulose synthase A catalytic subunit 4 [UDP-forming]	not classified	no mercator4 annotation	GO:0005618,GO:0005794,GO:0005886,GO:0006970,GO:0009414,GO:0009833,GO:0009834,GO:0016020,GO:0016021,GO:0016740,GO:0016757,GO:0016759,GO:0016760,GO:0030244,GO:0042742,GO:0046872,GO:0050832,GO:0071555	PF12274	IPR022059
HORVU.MOREX.r3.4HG0409440	7.50377	8.52839	7.92e-141	6.88e-138	high	protein_coding	***	LysM domain GPI-anchored protein	chitin receptor protein kinase *(CEBiP)	external stimuli response	GO:0016020,GO:0016021	PF01476,PF01476	IPR018392,IPR018392,IPR018392,IPR018392
HORVU.MOREX.r3.2HG0202730	7.50343	-0.934588	1.32e-10	2.32e-09	high	protein_coding	***	Ethylene-responsive transcription factor	subgroup ERF-V transcription factor	rna biosynthesis	GO:0003677,GO:0003700,GO:0005634,GO:0006351,GO:0006355	PF00847	IPR001471,IPR016177
HORVU.MOREX.r3.4HG0335930	7.50225	-0.92466	4.32e-11	7.95e-10	low	protein_coding	*-*	Pre-mRNA-splicing factor 18	RNA splicing factor *(PRP18)	rna processing	GO:0005681,GO:0008380	PF02840	IPR004098
HORVU.MOREX.r3.7HG0745790	7.49907	1.38187	1.61e-22	5.88e-21	high	protein_coding	***	Ubiquitin system component Cue protein	cue domain containing protein	no mercator4 annotation	NA	NA	NA
HORVU.MOREX.r3.1HG0053220	7.49768	-0.951643	1.26e-07	1.63e-06	high	protein_coding	*-*	VQ motif-containing protein, putative	regulatory protein *(MKS1) of WRKY transcription factor activity	rna biosynthesis	NA	PF05678	IPR008889
HORVU.MOREX.r3.3HG0235790	7.49718	-0.979845	5.03e-08	6.83e-07	high	protein_coding	***	Chlorophyllase family protein, expressed	chlorophyllase *(CLH); EC_3.1 hydrolase acting on ester bond	coenzyme metabolism; enzyme classification	GO:0015996,GO:0047746	PF12740	IPR017395,IPR029058
HORVU.MOREX.r3.1HG0069260	7.49712	-0.949285	6.93e-11	1.25e-09	high	protein_coding	***	Polygalacturonase	polygalacturonase *(PGX3-like); EC_3.2 glycosylase	cell wall organisation; enzyme classification	GO:0004650,GO:0005576,GO:0005975,GO:0008152,GO:0016787,GO:0016798,GO:0071555	PF00295	IPR011050,IPR000743
HORVU.MOREX.r3.7HG0659160	7.49511	3.75272	1.29e-18	3.89e-17	high	protein_coding	***	Cinnamoyl CoA reductase	cinnamoyl-CoA reductase *(CCR)	cell wall organisation	GO:0003824,GO:0016491,GO:0016621,GO:0050662,GO:0055114	PF01370	IPR016040,IPR001509
HORVU.MOREX.r3.1HG0077330	7.49216	7.08527	8.08e-102	2.65e-99	low	non_coding	*-*	mediator of RNA polymerase II transcription subunit	ig domain containing protein	no mercator4 annotation	NA	NA	NA
HORVU.MOREX.r3.2HG0126320	7.49173	2.79483	2.75e-40	1.94e-38	high	protein_coding	***	MYB transcription factor	arath transcription factor myb	no mercator4 annotation	NA	IPR009057
HORVU.MOREX.r3.7HG0724030	7.48807	-0.983163	9.37e-08	1.24e-06	high	protein_coding	*-*	Telomere repeat-binding factor like-protein	telomeric dsDNA-binding protein	cell division	GO:0003677	IPR009057
HORVU.MOREX.r3.2HG0098660	7.48798	1.36736	8.48e-27	3.76e-25	low	protein_coding	--*	TPX2 (targeting protein for Xklp2) protein family	not classified	no mercator4 annotation	NA	NA	NA
HORVU.MOREX.r3.7HG0718930	7.48738	-0.967017	2.53e-10	4.34e-09	high	protein_coding	***	Peroxidase	EC_1.11 oxidoreductase acting on peroxide as acceptor	enzyme classification	GO:0004601,GO:0005576,GO:0006979,GO:0016491,GO:0020037,GO:0042744,GO:0046872,GO:0055114,GO:0098869	PF00141	IPR002016,IPR010255
HORVU.MOREX.r3.4HG0382550	7.48685	3.00783	3.45e-37	2.2e-35	high	protein_coding	***	Xyloglucan 6-xylosyltransferase 1	1,6-alpha-xylosyltransferase *(XXT)	cell wall organisation	GO:0016020,GO:0016021,GO:0016740,GO:0016757	PF05637	IPR008630
HORVU.MOREX.r3.2HG0186290	7.48576	-0.944402	1.26e-11	2.42e-10	low	protein_coding	--*	2-hydroxymuconic semialdehyde dehydrogenase	not classified	no mercator4 annotation	GO:0008152,GO:0016491,GO:0016620,GO:0019439,GO:0043640,GO:0055114	NA	NA
HORVU.MOREX.r3.2HG0118220	7.48365	-0.957066	2.47e-08	3.45e-07	low	transposon_related	--*	En/Spm-like transposon protein	not classified	no mercator4 annotation	NA	NA	NA
HORVU.MOREX.r3.6HG0570040	7.47336	8.53283	1.47e-81	3.01e-79	high	protein_coding	***	4-coumarate CoA ligase	p-coumarate:CoA ligase *(4CL); EC_6.2 ligase forming carbon-sulfur bond	coenzyme metabolism; secondary metabolism; enzyme classification	GO:0003824,GO:0008152,GO:0016874	PF00501,PF13193	IPR000873,IPR025110
HORVU.MOREX.r3.6HG0614670	7.46739	0.581136	4.26e-11	7.85e-10	high	protein_coding	*-*	Glycine rich protein	glycine rich cell wall structural protein	no mercator4 annotation	NA	PF07172	IPR010800
HORVU.MOREX.r3.5HG0525340	7.46604	3.31234	6.6e-53	6.72e-51	high	protein_coding	***	Pathogenesis-related thaumatin family protein	cryja pathogenesis thaumatin protein	no mercator4 annotation	NA	PF00314	IPR001938,IPR001938
HORVU.MOREX.r3.3HG0254940	7.4602	-1.00888	3.44e-08	4.74e-07	high	protein_coding	***	Peroxidase	lignin peroxidase; EC_1.11 oxidoreductase acting on peroxide as acceptor	cell wall organisation; enzyme classification	GO:0004601,GO:0005576,GO:0006979,GO:0016491,GO:0020037,GO:0042744,GO:0046872,GO:0055114,GO:0098869	PF00141	IPR010255,IPR002016
HORVU.MOREX.r3.3HG0273660	7.45935	4.41753	1.25e-40	8.85e-39	high	protein_coding	***	WRKY transcription factor	transcription factor *(WRKY)	rna biosynthesis	GO:0003677,GO:0003700,GO:0005634,GO:0006351,GO:0006355,GO:0043565	PF03106	IPR003657,IPR003657
HORVU.MOREX.r3.5HG0486520	7.45463	-0.981536	2.89e-12	5.84e-11	high	protein_coding	***	GDSL esterase/lipase	cutin synthase *(CD); EC_3.1 hydrolase acting on ester bond	cell wall organisation; enzyme classification	GO:0016788	PF00657	IPR001087,IPR013830,IPR013830,IPR013830
HORVU.MOREX.r3.5HG0533230	7.45428	8.12451	3.85e-93	9.99e-91	high	protein_coding	***	Pirin-like protein	transcriptional co-regulator *(PRN1)	rna biosynthesis	GO:0016020,GO:0016021	PF02678,PF05726	IPR003829,IPR011051,IPR008778
HORVU.MOREX.r3.6HG0613610	7.45206	-0.996616	6.38e-09	9.55e-08	high	protein_coding	*-*	NAC domain protein,	NAC transcription factor	rna biosynthesis	GO:0003677,GO:0005634,GO:0006351,GO:0006355	PF02365	IPR003441,IPR003441
HORVU.MOREX.r3.4HG0356390	7.45033	-0.957266	1.49e-08	2.15e-07	high	protein_coding	***	Rhamnogalacturonate lyase	rhamnogalacturonan-I endolyase *(RGL)	cell wall organisation	GO:0003824,GO:0005975,GO:0016829,GO:0030246	PF06045,PF14683,PF14686	IPR011013,IPR011013,IPR010325,IPR029411,IPR013784,IPR008979,IPR029413
HORVU.MOREX.r3.5HG0459700	7.45025	2.18967	3.39e-15	8.47e-14	high	protein_coding	***	Xyloglucan 6-xylosyltransferase 1	1,6-alpha-xylosyltransferase *(XXT)	cell wall organisation	GO:0016020,GO:0016021,GO:0016740,GO:0016757	PF05637	IPR008630
HORVU.MOREX.r3.3HG0259190	7.44681	-0.98603	4.49e-10	7.51e-09	low	protein_coding	--*	Disease resistance protein (TIR-NBS-LRR class) family	not classified	no mercator4 annotation	NA	NA	NA
HORVU.MOREX.r3.4HG0351790	7.4452	6.32021	5.23e-108	1.97e-105	high	protein_coding	--*	Calcium-activated potassium channel subunit alpha-1	not classified	no mercator4 annotation	GO:0001666,GO:0005216,GO:0005244,GO:0005249,GO:0005267,GO:0005515,GO:0005783,GO:0005789,GO:0005886,GO:0006811,GO:0006813,GO:0007568,GO:0008076,GO:0009268,GO:0009897,GO:0015269,GO:0016020,GO:0016021,GO:0016324,GO:0030425,GO:0031960,GO:0032991,GO:0034765,GO:0042803,GO:0043025,GO:0043525,GO:0043627,GO:0044877,GO:0046872,GO:0048471,GO:0048787,GO:0051289,GO:0051592,GO:0055085,GO:0060072,GO:0071805,GO:…	NA	NA
HORVU.MOREX.r3.6HG0550060	7.44443	2.18289	4.35e-25	1.79e-23	high	protein_coding	*-*	Receptor-like protein kinase	WAK/WAKL protein kinase; EC_2.7 transferase transferring phosphorus-containing group	protein modification; enzyme classification	GO:0000166,GO:0004672,GO:0004674,GO:0005524,GO:0005576,GO:0005886,GO:0006468,GO:0016020,GO:0016021,GO:0016301,GO:0016310,GO:0016740,GO:0019199	PF00069,PF13947	IPR000719,IPR011009,IPR025287
HORVU.MOREX.r3.4HG0396910	7.44228	-0.988142	1.77e-11	3.37e-10	low	non_coding	*-*	DNA-directed RNA polymerase subunit	dna directed rna polymerase ii subunit rpb	no mercator4 annotation	GO:0003677,GO:0003899,GO:0005665,GO:0006351,GO:0006366,GO:0016740,GO:0016779	PF05001,PF05001,PF05001,PF05001,PF05001,PF05001,PF05001,PF05001,PF05001,PF05001,PF05001,PF05001,PF05001,PF05001,PF05001,PF05001,PF05001	IPR000684,IPR000684,IPR000684,IPR000684,IPR000684,IPR000684,IPR000684,IPR000684,IPR000684,IPR000684,IPR000684,IPR000684,IPR000684,IPR000684,IPR000684,IPR000684,IPR000684
HORVU.MOREX.r3.1HG0075730	7.44213	-0.974551	6.59e-09	9.84e-08	high	protein_coding	***	Subtilisin-like protease	protease *(SBT1)	protein homeostasis	GO:0004252,GO:0006508,GO:0008233,GO:0008236,GO:0016787	PF05922,PF00082	IPR010259,IPR009020,IPR000209,IPR000209,IPR000209,IPR000209
HORVU.MOREX.r3.2HG0126450	7.44174	2.50664	2.13e-37	1.37e-35	high	protein_coding	***	Sulfotransferase	EC_2.8 transferase transferring sulfur-containing group	enzyme classification	NA	PF00685	IPR027417,IPR000863
HORVU.MOREX.r3.3HG0285890	7.43742	5.21274	3.26e-37	2.08e-35	high	protein_coding	***	B3 domain-containing protein	b3 domain containing protein	no mercator4 annotation	GO:0003677,GO:0005634,GO:0006351,GO:0006355	PF02362,PF02362	IPR003340,IPR003340,IPR015300,IPR015300
HORVU.MOREX.r3.1HG0055560	7.43679	3.11461	2.81e-55	3.02e-53	high	protein_coding	***	Metallo-beta-lactamase-like	lactamase b domain containing protein	no mercator4 annotation	GO:0019904,GO:0046685	PF00753	IPR001279,IPR001279
HORVU.MOREX.r3.1HG0046960	7.4353	-1.0029	7.04e-11	1.27e-09	high	protein_coding	*-*	Octicosapeptide/Phox/Bem1p domain-containing family protein	pb domain containing protein	no mercator4 annotation	NA	PF00564	IPR000270
HORVU.MOREX.r3.2HG0188080	7.43284	-1.01898	2e-09	3.16e-08	high	protein_coding	***	GDSL esterase/lipase	gdsl esterase lipase	no mercator4 annotation	GO:0016788	PF00657	IPR001087,IPR013830,IPR013830,IPR013830
HORVU.MOREX.r3.3HG0318900	7.43239	-1.00578	2.92e-09	4.52e-08	high	protein_coding	***	Beta-1,3-glucanase	EC_3.2 glycosylase	enzyme classification	GO:0004553,GO:0005975,GO:0008152,GO:0016787,GO:0016798	PF00332	IPR000490,IPR017853
HORVU.MOREX.r3.6HG0583590	7.43039	-1.00487	6.49e-12	1.28e-10	low	non_coding	--*	DNA-directed RNA polymerase subunit beta'	not classified	no mercator4 annotation	GO:0003677,GO:0003899,GO:0006351,GO:0016740,GO:0016779	NA	NA
HORVU.MOREX.r3.4HG0335160	7.42913	4.86963	5.29e-33	2.94e-31	high	protein_coding	***	Hedgehog-interacting-like protein	gsdh domain containing protein	no mercator4 annotation	GO:0003824	PF07995	IPR011041,IPR012938
HORVU.MOREX.r3.3HG0246940	7.42859	-1.00695	3.02e-10	5.16e-09	high	protein_coding	***	Cell division cycle 48-like protein	platform ATPase CDC48	protein homeostasis	GO:0005524,GO:0016787,GO:0051301	PF00004,PF00004,PF02933,PF02359	IPR027417,IPR027417,IPR003959,IPR003959,IPR004201,IPR029067,IPR005938,IPR003338,IPR009010
HORVU.MOREX.r3.5HG0508150	7.42764	5.95504	3.61e-92	9.19e-90	high	protein_coding	***	9-cis-epoxycarotenoid dioxygenase	9-cis-epoxycarotenoid dioxygenase *(NCED); EC_1.13 oxidoreductase acting on single donor with incorporation of molecular oxygen (oxygenase)	phytohormone action; enzyme classification	GO:0016702,GO:0046872,GO:0051213,GO:0055114	PF03055	IPR004294
HORVU.MOREX.r3.1HG0019210	7.42378	-1.02134	1.74e-10	3.04e-09	low	protein_coding	--*	Phosphatidylinositol 4-kinase beta 1	not classified	no mercator4 annotation	NA	NA	NA
HORVU.MOREX.r3.3HG0320180	7.423	-1.03944	3.94e-08	5.41e-07	high	protein_coding	***	Dirigent protein	arath dirigent protein	no mercator4 annotation	NA	PF03018	IPR004265
HORVU.MOREX.r3.6HG0618710	7.42218	-1.02182	1.48e-10	2.6e-09	high	protein_coding	--*	UPF0182 protein NFA_45260	not classified	no mercator4 annotation	GO:0005886,GO:0016020,GO:0016021	NA	NA
HORVU.MOREX.r3.2HG0121940	7.40864	6.28655	1.98e-99	5.94e-97	high	protein_coding	***	Calmodulin-binding family protein, putative, expressed	arath iq domain containing protein m	no mercator4 annotation	NA	NA	NA
HORVU.MOREX.r3.1HG0041240	7.40531	-1.01847	1.81e-11	3.44e-10	low	protein_coding	--*	RNA polymerase beta' subunit	protein tsetseep	no mercator4 annotation	GO:0003677,GO:0003899,GO:0006351,GO:0009536	NA	NA
HORVU.MOREX.r3.4HG0397570	7.39938	6.33232	8.44e-81	1.7e-78	high	protein_coding	***	Glucan endo-1,3-beta-glucosidase 3	EC_3.2 glycosylase	enzyme classification	GO:0004553,GO:0005975,GO:0016787	PF07983,PF00332	IPR012946,IPR017853,IPR000490
HORVU.MOREX.r3.3HG0303310	7.39914	0.531351	4.79e-26	2.05e-24	high	protein_coding	***	ABC transporter G family member	jasmonic acid transporter *(JAT); subfamily ABCG transporter	phytohormone action; solute transport	GO:0000166,GO:0005524,GO:0016020,GO:0016021,GO:0016887	PF00005,PF01061	IPR027417,IPR003439,IPR013525
HORVU.MOREX.r3.4HG0409110	7.39879	-1.04948	5.77e-08	7.77e-07	high	protein_coding	***	transmembrane protein, putative (DUF 3339)	ntf domain containing protein	no mercator4 annotation	NA	PF11820	IPR021775
HORVU.MOREX.r3.2HG0190210	7.39738	3.75555	6.3e-37	3.99e-35	high	protein_coding	***	Oleosin	Oleosin-type lipid droplet structural protein	lipid metabolism	GO:0005811,GO:0012511,GO:0016020,GO:0016021	PF01277	IPR000136
HORVU.MOREX.r3.5HG0533210	7.39429	-1.03494	1.71e-11	3.25e-10	high	protein_coding	***	Pirin-like protein	transcriptional co-regulator *(PRN1)	rna biosynthesis	GO:0016020,GO:0016021	PF05726,PF02678	IPR008778,IPR003829,IPR011051
HORVU.MOREX.r3.4HG0338510	7.39284	4.61647	7.74e-64	1.03e-61	low	protein_coding	--*	P-loop containing nucleoside triphosphate hydrolases superfamily protein	50s ribosomal protein l2p	no mercator4 annotation	NA	NA	NA
HORVU.MOREX.r3.2HG0213030	7.38737	-1.03868	3.84e-11	7.11e-10	high	protein_coding	***	EH domain-containing protein 1	regulatory protein *(EHD) involved in endocytic recycling	vesicle trafficking	GO:0005509,GO:0005525	PF12763,PF00350,PF16880	IPR000261,IPR022812,IPR011992,IPR027417,IPR031692
HORVU.MOREX.r3.4HG0399510	7.3864	-1.06826	1.22e-08	1.77e-07	high	protein_coding	--*	Pentatricopeptide repeat (PPR) superfamily protein	not classified	no mercator4 annotation	NA	NA	NA
HORVU.MOREX.r3.2HG0110920	7.38533	6.10684	2.35e-63	3.11e-61	high	protein_coding	*-*	VQ motif-containing family protein	regulatory protein *(JAV1) of WRKY transcription factor activity	rna biosynthesis	NA	PF05678	IPR008889
HORVU.MOREX.r3.5HG0498480	7.38361	3.8483	2.32e-59	2.72e-57	high	protein_coding	***	Glycosyltransferase	EC_2.4 glycosyltransferase	enzyme classification	GO:0008152,GO:0016740,GO:0016757,GO:0016758	PF00201	IPR002213
HORVU.MOREX.r3.2HG0180420	7.3807	-1.04183	5.51e-10	9.14e-09	high	protein_coding	*-*	Trichome birefringence	polysaccharide O-acetyltransferase *(TBR)	cell wall organisation	GO:0016020,GO:0016021	PF13839,PF14416	IPR026057,IPR025846
HORVU.MOREX.r3.3HG0291370	7.37954	-1.04289	1.06e-11	2.05e-10	high	protein_coding	***	Serpin family protein	Serpin protease inhibitor	protein homeostasis	GO:0004867,GO:0005615,GO:0010951	PF00079	IPR023796,IPR023796
HORVU.MOREX.r3.6HG0614040	7.3792	-1.04278	2.23e-11	4.19e-10	high	protein_coding	***	VQ motif family protein	regulatory protein *(JAV1) of WRKY transcription factor activity	rna biosynthesis	NA	PF05678	IPR008889
HORVU.MOREX.r3.4HG0405250	7.37916	8.05151	2.8e-101	9.02e-99	low	protein_coding	--*	Cysteine-rich receptor-like protein kinase 10	protein tify 11b	no mercator4 annotation	GO:0004672,GO:0005524,GO:0006468,GO:0016301,GO:0016310	NA	NA
HORVU.MOREX.r3.3HG0305540	7.37635	-1.05539	2.86e-11	5.35e-10	high	protein_coding	***	DUF1685 family protein	rib recp kp reg domain containing protein	no mercator4 annotation	NA	PF07939	IPR012881
HORVU.MOREX.r3.6HG0548070	7.37379	7.03593	5.58e-140	4.65e-137	high	protein_coding	***	Glutathione S-transferase,-like protein	gst c terminal domaincontaining protein	no mercator4 annotation	GO:0004364,GO:0016740	PF13409	IPR004045,IPR010987,IPR012336,IPR012336
HORVU.MOREX.r3.4HG0343130	7.37253	3.2229	1.28e-52	1.29e-50	high	protein_coding	***	2-oxoglutarate (2OG) and Fe(II)-dependent oxygenase superfamily protein	EC_1.14 oxidoreductase acting on paired donor with incorporation or reduction of molecular oxygen	enzyme classification	GO:0016491,GO:0046872,GO:0055114	PF03171,PF14226	IPR005123,IPR026992
HORVU.MOREX.r3.4HG0350460	7.37186	-1.09221	2.8e-07	3.52e-06	high	protein_coding	--*	global transcription factor group A2	not classified	no mercator4 annotation	NA	NA	NA
HORVU.MOREX.r3.4HG0412340	7.36441	7.24197	1.5e-122	8.08e-120	high	protein_coding	***	Alpha/beta hydrolase related protein	mental domain containing protein	no mercator4 annotation	GO:0016020,GO:0016021,GO:0016787	NA	NA
HORVU.MOREX.r3.2HG0171680	7.36248	9.79235	1.14e-124	6.44e-122	high	protein_coding	***	Lipoxygenase	13-lipoxygenase *(LOX); EC_1.13 oxidoreductase acting on single donor with incorporation of molecular oxygen (oxygenase)	phytohormone action; enzyme classification	NA	PF01477,PF00305	IPR001024,IPR001024,IPR013819,IPR013819
HORVU.MOREX.r3.5HG0509010	7.36167	-1.0946	5.06e-08	6.87e-07	high	protein_coding	***	Alpha/beta-Hydrolases superfamily protein, putative	abhydrolase 3 domain containing protein	no mercator4 annotation	GO:0008152,GO:0016787	PF07859	IPR013094,IPR029058
HORVU.MOREX.r3.3HG0270240	7.36105	4.24772	2.4e-66	3.47e-64	high	protein_coding	*-*	ATP-dependent zinc metalloprotease FtsH	EC_3.6 hydrolase acting on acid anhydride	enzyme classification	GO:0000166,GO:0004222,GO:0005524,GO:0005886,GO:0006508,GO:0008233,GO:0008237,GO:0016020,GO:0016021,GO:0016787,GO:0046872	PF14363,PF00004	IPR025753,IPR003959,IPR027417
HORVU.MOREX.r3.5HG0523090	7.35719	-1.06539	2.62e-11	4.91e-10	high	protein_coding	***	Phosphate transporter	phosphate transporter *(PHT1)	solute transport; nutrient uptake	GO:0005315,GO:0006817,GO:0016020,GO:0016021,GO:0022857,GO:0055085	NA	NA
HORVU.MOREX.r3.4HG0405610	7.35291	-1.09986	5e-07	6.08e-06	low	protein_coding	--*	Voltage-dependent R-type calcium channel subunit alpha-1E	ap erf domain containing protein	no mercator4 annotation	GO:0005216,GO:0005244,GO:0005245,GO:0005262,GO:0005509,GO:0005515,GO:0005891,GO:0006811,GO:0006816,GO:0008331,GO:0008332,GO:0016020,GO:0016021,GO:0034765,GO:0043204,GO:0046872,GO:0055085,GO:0070509,GO:0070588,GO:0086010	NA	NA
HORVU.MOREX.r3.1HG0054870	7.35275	6.63713	2.24e-126	1.31e-123	high	protein_coding	***	Expansin-like protein	alpha-like-class expansin	cell wall organisation	GO:0005576	PF03330,PF01357	IPR009009,IPR007117,IPR007117,IPR009009
HORVU.MOREX.r3.3HG0312560	7.35267	2.10019	2.49e-41	1.79e-39	high	protein_coding	--*	NAD(P)H-quinone oxidoreductase subunit 1	protein kinase domain containing	no mercator4 annotation	GO:0009579,GO:0016020,GO:0016021,GO:0016491,GO:0042651,GO:0048038,GO:0055114	NA	NA
HORVU.MOREX.r3.2HG0119210	7.35208	2.633	1.6e-35	9.7e-34	high	protein_coding	--*	Multifunctional-autoprocessing repeats-in-toxin	abhydrolase 3 domain containing protein	no mercator4 annotation	GO:0000166,GO:0000287,GO:0000822,GO:0003824,GO:0004197,GO:0005509,GO:0005515,GO:0005524,GO:0005576,GO:0006508,GO:0008152,GO:0008233,GO:0008234,GO:0008289,GO:0009405,GO:0016020,GO:0016540,GO:0016787,GO:0016874,GO:0016881,GO:0018153,GO:0018262,GO:0019836,GO:0020002,GO:0030042,GO:0030430,GO:0031640,GO:0033644,GO:0044164,GO:0046872,GO:0090527,GO:0090729	NA	NA
HORVU.MOREX.r3.5HG0500800	7.34673	-1.08535	6.2e-08	8.32e-07	high	protein_coding	***	Aquaporin-like protein	plasma membrane intrinsic protein *(PIP)	solute transport	GO:0015267,GO:0016020,GO:0016021,GO:0055085	PF00230	IPR023271,IPR000425,IPR000425
HORVU.MOREX.r3.5HG0469490	7.33593	-1.08972	1.51e-07	1.94e-06	high	protein_coding	*-*	Heavy metal transport/detoxification superfamily protein	hma domain containing protein	no mercator4 annotation	NA	IPR006121
HORVU.MOREX.r3.4HG0403810	7.33304	0.414734	9.9e-08	1.3e-06	high	protein_coding	--*	Ascorbate-specific PTS system EIIA component	not classified	no mercator4 annotation	GO:0005737,GO:0009401,GO:0016301,GO:0016310,GO:0016740	NA	NA
HORVU.MOREX.r3.1HG0018620	7.33084	3.32875	7.18e-55	7.65e-53	high	protein_coding	--*	DUF1685 family protein	not classified	no mercator4 annotation	NA	NA	NA
HORVU.MOREX.r3.1HG0056130	7.33038	-1.09079	1.62e-10	2.84e-09	high	protein_coding	***	Cortical cell-delineating protein	aai domain containing protein	no mercator4 annotation	NA	PF14547	IPR027923,IPR016140
HORVU.MOREX.r3.6HG0545670	7.32822	-1.10512	6.02e-10	9.95e-09	high	protein_coding	***	Heavy metal-associated domain containing protein, expressed	heavy metal associated isoprenylated plant protein	no mercator4 annotation	GO:0005737,GO:0030001,GO:0046872,GO:0046914,GO:0046916	PF00403	IPR006121,IPR006121
HORVU.MOREX.r3.2HG0166300	7.32521	1.70616	1.16e-36	7.29e-35	high	protein_coding	***	Glucan endo-1,3-beta-glucosidase, putative	beta-1,3 glucanase *(BG14); EC_3.2 glycosylase	cell wall organisation; enzyme classification	GO:0004553,GO:0005975,GO:0008152,GO:0016787,GO:0016798,GO:0042973	PF00332	IPR017853,IPR000490
HORVU.MOREX.r3.7HG0715350	7.31477	4.13518	2.66e-30	1.35e-28	high	protein_coding	--*	Agamous MADS-box transcription factor	MADS/AGL transcription factor	rna biosynthesis	GO:0000977,GO:0003677,GO:0003700,GO:0005634,GO:0006351,GO:0006355,GO:0045944,GO:0046983	PF00319	IPR002100,IPR002100
HORVU.MOREX.r3.6HG0633000	7.30676	-1.13093	7.53e-09	1.12e-07	high	protein_coding	***	3-ketoacyl-CoA synthase	3-ketoacyl-CoA synthase *(KCS)	lipid metabolism	GO:0003824,GO:0006633,GO:0008152,GO:0016020,GO:0016021,GO:0016740,GO:0016746,GO:0016747	PF08541,PF08392	IPR013747,IPR016039,IPR013601,IPR016039,IPR016039
HORVU.MOREX.r3.3HG0325310	7.30348	-1.11667	2.1e-07	2.67e-06	high	protein_coding	*-*	Abscisic stress ripening-like protein	aba wds induced protein	no mercator4 annotation	GO:0006950	PF02496	IPR003496
HORVU.MOREX.r3.1HG0034780	7.30175	-1.1033	6.67e-09	9.96e-08	low	protein_coding	--*	tRNA dimethylallyltransferase	not classified	no mercator4 annotation	GO:0000166,GO:0005524,GO:0008033,GO:0016740,GO:0052381	NA	NA
HORVU.MOREX.r3.5HG0505950	7.29776	-1.15241	1.34e-07	1.74e-06	high	protein_coding	***	Kinase, putative	WAK/WAKL protein kinase; EC_2.7 transferase transferring phosphorus-containing group	protein modification; enzyme classification	GO:0000165,GO:0000186,GO:0004672,GO:0004674,GO:0004709,GO:0005509,GO:0005524,GO:0005622,GO:0006468,GO:0016020,GO:0016021,GO:0016301,GO:0016310,GO:0016740,GO:0030247	PF00069,PF13947	IPR000719,IPR025287,IPR011009
HORVU.MOREX.r3.3HG0295200	7.29722	-1.11905	5.33e-11	9.72e-10	high	protein_coding	***	Beta-1,3-glucanase	EC_3.2 glycosylase	enzyme classification	GO:0004553,GO:0005975,GO:0008152,GO:0016787,GO:0016798,GO:0030247,GO:0046658	PF00332	IPR000490,IPR017853
HORVU.MOREX.r3.6HG0633720	7.29507	-1.1374	1.35e-07	1.74e-06	high	protein_coding	***	Receptor protein kinase, putative	LysM protein kinase; component *(CERK1) of CERK1-LYK5 chitin receptor complex; EC_2.7 transferase transferring phosphorus-containing group	protein modification; external stimuli response; enzyme classification	GO:0004672,GO:0004715,GO:0005524,GO:0006468,GO:0016020,GO:0016021,GO:0016301,GO:0016310,GO:0016740,GO:0018108	PF07714	IPR011009,IPR001245
HORVU.MOREX.r3.7HG0718480	7.29035	1.16698	9.1e-27	4.02e-25	high	protein_coding	*-*	ethylene-responsive transcription factor	subgroup ERF-III transcription factor	rna biosynthesis	NA	PF00847	IPR016177,IPR001471
HORVU.MOREX.r3.5HG0524540	7.28924	10.2313	4e-126	2.32e-123	high	protein_coding	*-*	NAC domain-containing protein, putative	NAC transcription factor	rna biosynthesis	GO:0003677,GO:0005634,GO:0006351,GO:0006355	PF02365	IPR003441,IPR003441
HORVU.MOREX.r3.3HG0322110	7.28485	-1.12534	1.56e-10	2.74e-09	low	transposon_related	*-*	Retrovirus-related Pol polyprotein from transposon TNT 1-94	reverse transcriptase ty copia pe domain containing protein	no mercator4 annotation	GO:0003676,GO:0015074	PF07727	IPR013103
HORVU.MOREX.r3.2HG0181180	7.2804	-1.1576	1.57e-08	2.25e-07	low	non_coding	***	Cytochrome P450 family protein, expressed	EC_1.14 oxidoreductase acting on paired donor with incorporation or reduction of molecular oxygen	enzyme classification	GO:0004497,GO:0005506,GO:0007275,GO:0010268,GO:0016020,GO:0016021,GO:0016125,GO:0016132,GO:0016491,GO:0016705,GO:0020037,GO:0046872,GO:0055114	PF00067	IPR001128,IPR001128
HORVU.MOREX.r3.2HG0137480	7.27944	2.59714	6.63e-20	2.15e-18	high	protein_coding	***	Syntaxin	Qa-type SYP1-group component of SNARE membrane fusion complex	vesicle trafficking	GO:0005484,GO:0005622,GO:0006886,GO:0016020,GO:0016021,GO:0016192,GO:0061025	PF00804	IPR010989,IPR006011
HORVU.MOREX.r3.5HG0460690	7.27881	2.33672	2.21e-42	1.66e-40	high	protein_coding	***	Embryogenesis transmembrane protein-like	expressed protein	no mercator4 annotation	GO:0007165,GO:0016020,GO:0016021	PF13962,PF13962,PF13962,PF13962,PF13962	IPR026961,IPR026961,IPR026961,IPR026961,IPR026961
HORVU.MOREX.r3.3HG0219300	7.2718	-1.16001	5.51e-09	8.31e-08	high	protein_coding	--*	G-type lectin S-receptor-like Serine/Threonine-kinase	not classified	no mercator4 annotation	NA	NA	NA
HORVU.MOREX.r3.2HG0117560	7.27133	-1.13209	1.09e-10	1.93e-09	low	non_coding	--*	30S ribosomal protein S11	not classified	no mercator4 annotation	GO:0003723,GO:0003735,GO:0005622,GO:0005840,GO:0006412,GO:0019843	PF07893,PF07893	IPR012871,IPR012871
HORVU.MOREX.r3.3HG0291430	7.26963	-1.14542	3.39e-10	5.76e-09	high	protein_coding	--*	Sister chromatid cohesion protein PDS5 homolog A	not classified	no mercator4 annotation	GO:0000785,GO:0005634,GO:0005654,GO:0005886,GO:0006281,GO:0007049,GO:0007064,GO:0008156,GO:0051301	NA	NA
HORVU.MOREX.r3.2HG0168770	7.26827	4.90553	2.01e-74	3.5e-72	high	protein_coding	***	Scarecrow transcription factor family protein	GRAS transcription factor	rna biosynthesis	GO:0003700,GO:0005634,GO:0006351,GO:0006355,GO:0043565	PF03514	IPR005202
HORVU.MOREX.r3.3HG0299020	7.26777	-1.14745	5.43e-08	7.34e-07	high	protein_coding	*-*	Protein NRT1/ PTR FAMILY 5.5	anion transporter *(NRT1/PTR)	solute transport	GO:0016020,GO:0016021,GO:0022857,GO:0055085	PF00854	IPR000109,IPR020846
HORVU.MOREX.r3.2HG0113990	7.26765	-1.16279	1.56e-08	2.23e-07	high	protein_coding	*-*	Calcium-dependent lipid-binding (CaLB domain) family protein	ER-anchored membrane contact site protein *(SRC2)	cytoskeleton organisation	NA	PF00168	IPR000008,IPR000008
HORVU.MOREX.r3.1HG0021360	7.26261	5.10746	1.14e-21	4.01e-20	high	protein_coding	***	Glutathione S-transferase	class phi glutathione S-transferase	redox homeostasis	GO:0016740	PF02798,PF00043	IPR004045,IPR012336,IPR004046,IPR010987
HORVU.MOREX.r3.2HG0131270	7.25765	-1.15091	5.08e-11	9.27e-10	low	transposon_related	*-*	Retrotransposon protein, putative, unclassified	genome assembly chromosome ii	no mercator4 annotation	GO:0003676,GO:0003964,GO:0006278,GO:0008270	NA	NA
HORVU.MOREX.r3.4HG0407730	7.24836	-1.16905	8.28e-10	1.35e-08	high	protein_coding	***	Exocyst complex component 7	exocyst subunit exo family protein	no mercator4 annotation	GO:0000145,GO:0006887	PF03081,PF03081	IPR004140,IPR004140,IPR016159
HORVU.MOREX.r3.4HG0389350	7.24024	-1.15973	1.67e-10	2.91e-09	low	protein_coding	--*	Calcium-binding and coiled-coil domain-containing protein 1	grip domain containing protein 12	no mercator4 annotation	GO:0001047,GO:0003674,GO:0003713,GO:0005575,GO:0005634,GO:0005737,GO:0006351,GO:0006355,GO:0008150,GO:0016055	NA	NA
HORVU.MOREX.r3.2HG0114970	7.2374	-1.19037	1.67e-08	2.38e-07	high	protein_coding	***	Embryogenesis transmembrane protein-like	not classified	no mercator4 annotation	GO:0007165,GO:0016020,GO:0016021	PF13962,PF13962,PF13962,PF13962,PF13962	IPR026961,IPR026961,IPR026961,IPR026961,IPR026961
HORVU.MOREX.r3.1HG0093080	7.23124	-1.19463	1.23e-07	1.6e-06	high	protein_coding	***	Amino acid transporter family protein	GABA transporter *(GAT); gamma-aminobutyric acid transporter *(GAT)	amino acid metabolism; solute transport	GO:0003333,GO:0015171,GO:0016020,GO:0016021	PF01490	IPR013057
HORVU.MOREX.r3.2HG0202420	7.22742	-1.16199	9.52e-08	1.26e-06	high	protein_coding	*-*	RING/U-box superfamily protein	RING-H2-class ATL-subclass E3 ubiquitin ligase	protein homeostasis	NA	PF13639	IPR001841
HORVU.MOREX.r3.7HG0744510	7.22718	-1.17855	3.11e-10	5.3e-09	high	protein_coding	--*	Disease resistance protein (NBS-LRR class) family	nb arc domain containing protein	no mercator4 annotation	NA	PF00931	IPR032675,IPR002182,IPR027417
HORVU.MOREX.r3.7HG0736200	7.22591	-1.1789	3.76e-10	6.34e-09	low	protein_coding	--*	S-adenosyl-L-methionine-dependent methyltransferases superfamily protein	not classified	no mercator4 annotation	NA	NA	NA
HORVU.MOREX.r3.4HG0382640	7.22382	1.09165	3.39e-15	8.46e-14	high	protein_coding	***	Mitochondrial import inner membrane translocase subunit Tim17/Tim22/Tim23 family protein, putative, expressed	outer envelope pore protein 16 2 chloroplastic	no mercator4 annotation	GO:0005744,GO:0016020,GO:0016021,GO:0030150,GO:0031305	PF02466	IPR003397
HORVU.MOREX.r3.6HG0609630	7.22341	-1.19485	2.74e-09	4.25e-08	high	protein_coding	***	Fatty acid desaturase	delta-12/delta-15 fatty acid desaturase	lipid metabolism	GO:0006629,GO:0016020,GO:0016021,GO:0016717,GO:0055114	PF00487,PF11960	IPR005804,IPR021863
HORVU.MOREX.r3.7HG0687530	7.22191	-1.16616	6.47e-09	9.67e-08	high	protein_coding	***	F-box protein	f box domain containing protein 3	no mercator4 annotation	NA	IPR017451,IPR001810
HORVU.MOREX.r3.6HG0606350	7.22084	-1.19777	2.38e-08	3.34e-07	high	protein_coding	***	Peptide transporter	anion transporter *(NRT1/PTR)	solute transport	GO:0005215,GO:0006857,GO:0016020,GO:0016021,GO:0022857,GO:0055085	PF00854	IPR000109,IPR020846,IPR020846
HORVU.MOREX.r3.2HG0175550	7.21999	1.59757	2.73e-38	1.81e-36	high	protein_coding	*-*	NAC domain-containing protein	NAC transcription factor	rna biosynthesis	GO:0003677,GO:0005634,GO:0006351,GO:0006355	PF02365	IPR003441,IPR003441
HORVU.MOREX.r3.5HG0430860	7.21434	3.57558	1.27e-48	1.15e-46	high	protein_coding	***	Kinase, putative	DUF26 protein kinase; EC_2.7 transferase transferring phosphorus-containing group	protein modification; enzyme classification	GO:0004672,GO:0004715,GO:0005524,GO:0006468,GO:0016020,GO:0016021,GO:0016301,GO:0016310,GO:0016740,GO:0018108,GO:0030246	PF00069,PF01657,PF01657	IPR011009,IPR000719,IPR002902,IPR002902
HORVU.MOREX.r3.6HG0610500	7.21171	-1.21852	7.45e-08	9.94e-07	high	protein_coding	***	Eukaryotic aspartyl protease family protein	Pepsin-type protease; EC_3.4 hydrolase acting on peptide bond (peptidase)	protein homeostasis; enzyme classification	GO:0004190,GO:0006508,GO:0008233,GO:0016787	PF14541,PF14543	IPR032799,IPR032861,IPR021109
HORVU.MOREX.r3.2HG0115900	7.21062	-1.21826	5.17e-08	7e-07	low	transposon_related	*-*	Transposable element protein, putative, Retrotrans_gag	retrotrans gag domain containing protein	no mercator4 annotation	NA	PF03732	IPR005162
HORVU.MOREX.r3.2HG0198320	7.20488	4.08756	3.49e-46	2.91e-44	high	protein_coding	***	Protein translation factor SUI1-like protein	assembly factor (eIF1) of eIF1	protein biosynthesis	GO:0003743,GO:0006413	PF01253	IPR001950,IPR001950
HORVU.MOREX.r3.1HG0027330	7.2028	-1.18933	3.24e-09	5.01e-08	high	protein_coding	***	Glycosyltransferase	EC_2.4 glycosyltransferase	enzyme classification	GO:0008152,GO:0016740,GO:0016757,GO:0016758	PF00201	IPR002213
HORVU.MOREX.r3.6HG0606370	7.20167	3.56261	6.94e-60	8.28e-58	high	protein_coding	***	ADP-ribosylation factor	ARF-GTPase *(ARFA)	vesicle trafficking	GO:0000166,GO:0005525,GO:0005622	PF00025	IPR005225,IPR027417,IPR006689
HORVU.MOREX.r3.7HG0671380	7.20131	-1.22242	5.85e-08	7.88e-07	high	protein_coding	***	Glycosyltransferase	EC_2.4 glycosyltransferase	enzyme classification	GO:0008152,GO:0016740,GO:0016757,GO:0016758	PF00201	IPR002213
HORVU.MOREX.r3.7HG0640320	7.20033	-1.20466	6.75e-10	1.11e-08	high	protein_coding	***	Aspartic proteinase nepenthesin-1	Pepsin-type protease; EC_3.4 hydrolase acting on peptide bond (peptidase)	protein homeostasis; enzyme classification	GO:0004190,GO:0006508	PF14541,PF14543	IPR032799,IPR021109,IPR032861
HORVU.MOREX.r3.7HG0645900	7.20031	4.59872	5.84e-46	4.84e-44	high	protein_coding	--*	NADH dehydrogenase [ubiquinone] iron-sulfur protein 7, mitochondrial	not classified	no mercator4 annotation	GO:0003954,GO:0005739,GO:0005747,GO:0008137,GO:0016491,GO:0032981,GO:0046872,GO:0048038,GO:0051536,GO:0051539,GO:0055114,GO:0070469	NA	NA
HORVU.MOREX.r3.1HG0091040	7.19595	-1.1747	5.3e-08	7.17e-07	high	protein_coding	***	Zinc finger CCCH domain protein	regulatory protein of RNA homeostasis	rna processing	GO:0046872	PF00642	IPR000571,IPR000571,IPR000571
HORVU.MOREX.r3.5HG0517330	7.19435	7.73223	5.4e-100	1.67e-97	high	protein_coding	***	Aldehyde oxidase, putative	abscisic aldehyde oxidase *(AAO); EC_1.2 oxidoreductase acting on aldehyde or oxo group of donor	phytohormone action; enzyme classification	GO:0004031,GO:0005506,GO:0009055,GO:0016491,GO:0016614,GO:0022900,GO:0046872,GO:0050660,GO:0051536,GO:0051537,GO:0055114,GO:0102797,GO:0102798	PF03450,PF00941,PF01315,PF02738,PF00111,PF01799	IPR000674,IPR002888,IPR005107,IPR008274,IPR001041,IPR002346,IPR000674,IPR016166,IPR005107,IPR008274,IPR001041,IPR002888
HORVU.MOREX.r3.6HG0575800	7.19111	-1.22766	6.21e-07	7.46e-06	low	plastid_related	--*	NAD(P)H-quinone oxidoreductase subunit 2, chloroplastic	grf type domain containing protein	no mercator4 annotation	GO:0008137,GO:0009507,GO:0009535,GO:0009536,GO:0009579,GO:0016020,GO:0016021,GO:0016491,GO:0016655,GO:0019684,GO:0042773,GO:0048038,GO:0055114	NA	NA
HORVU.MOREX.r3.4HG0355270	7.1877	3.67483	1.79e-17	5.08e-16	low	non_coding	***	Cytochrome P450	jasmonoyl-amino acid carboxylase *(CYP94C); EC_1.14 oxidoreductase acting on paired donor with incorporation or reduction of molecular oxygen	phytohormone action; enzyme classification	GO:0005506,GO:0016020,GO:0016021,GO:0016705,GO:0020037,GO:0055114	PF00067	IPR001128,IPR001128
HORVU.MOREX.r3.3HG0246180	7.1865	1.06948	3.86e-18	1.14e-16	high	protein_coding	***	Kinase-like	EC_2.7 transferase transferring phosphorus-containing group	enzyme classification	GO:0004672,GO:0004693,GO:0005524,GO:0005634,GO:0005737,GO:0006468,GO:0016301,GO:0016310,GO:0019912,GO:1904031	PF00069	IPR000719,IPR011009
HORVU.MOREX.r3.4HG0403010	7.18026	-1.22801	1.04e-09	1.68e-08	high	protein_coding	***	Amine oxidase	copper-containing amine oxidase *(CuAO); EC_1.4 oxidoreductase acting on CH-NH2 group of donor	polyamine metabolism; enzyme classification	GO:0005507,GO:0008131,GO:0009308,GO:0016491,GO:0046872,GO:0048038,GO:0055114	PF01179,PF02727,PF02728	IPR016182,IPR015798,IPR016182,IPR015798,IPR015800,IPR015802
HORVU.MOREX.r3.6HG0564580	7.17931	-1.24807	9.79e-08	1.29e-06	high	protein_coding	***	Lectin receptor kinase	L-Lectin protein kinase; EC_2.7 transferase transferring phosphorus-containing group	protein modification; enzyme classification	GO:0004672,GO:0005524,GO:0006468,GO:0016020,GO:0016021,GO:0016301,GO:0016310,GO:0030246	PF00069,PF00139	IPR013320,IPR011009,IPR000719,IPR001220
HORVU.MOREX.r3.4HG0388870	7.17778	3.17087	2e-17	5.66e-16	high	protein_coding	***	AT hook motif DNA-binding family protein	AHL clade-A transcription factor	rna biosynthesis	GO:0003677,GO:0003680,GO:0003700,GO:0005634,GO:0006351,GO:0006355	PF03479	IPR005175
HORVU.MOREX.r3.3HG0331020	7.1767	8.35511	5.37e-91	1.33e-88	high	protein_coding	***	Zinc finger CCCH domain protein, putative	OXS2-type post-transcriptional regulator	rna processing	GO:0046872	NA	NA
HORVU.MOREX.r3.2HG0203350	7.17539	8.42908	5.93e-61	7.26e-59	high	protein_coding	***	AP2-like ethylene-responsive transcription factor	transcription factor *(WRI/AIL)	rna biosynthesis	GO:0003677,GO:0003700,GO:0005634,GO:0006351,GO:0006355,GO:0007275	PF00847,PF00847	IPR001471,IPR001471,IPR016177,IPR016177
HORVU.MOREX.r3.7HG0682560	7.17142	-1.25287	7.09e-07	8.45e-06	low	protein_coding	--*	2-oxoglutarate (2OG) and Fe(II)-dependent oxygenase superfamily protein	not classified	no mercator4 annotation	NA	NA	NA
HORVU.MOREX.r3.4HG0372700	7.17081	-1.20175	1.16e-08	1.69e-07	high	protein_coding	***	Hexosyltransferase	galacturonosyltransferase *(GATL)	cell wall organisation	GO:0016740,GO:0016757,GO:0090406	PF01501	IPR002495,IPR029044
HORVU.MOREX.r3.4HG0356870	7.17036	2.45328	6.09e-34	3.48e-32	high	protein_coding	***	Late embryogenesis abundant (LEA) hydroxyproline-rich glycoprotein family	lea 2 domain containing protein	no mercator4 annotation	NA	PF03168	IPR004864
HORVU.MOREX.r3.3HG0242230	7.16781	-1.25126	2.25e-08	3.16e-07	high	protein_coding	***	GDSL esterase/lipase	EC_3.1 hydrolase acting on ester bond	enzyme classification	GO:0016788	PF00657	IPR001087,IPR013830,IPR013830,IPR013830,IPR013830
HORVU.MOREX.r3.6HG0560690	7.16667	-1.23467	4.32e-08	5.9e-07	high	protein_coding	--*	PRLI-interacting factor	glutathione transferase	no mercator4 annotation	NA	NA	NA
HORVU.MOREX.r3.7HG0744270	7.16622	3.63364	7.38e-20	2.39e-18	high	protein_coding	--*	NHL domain-containing protein, putative	herv k 8p23 1 provirus ancestral gag polyprotein	no mercator4 annotation	GO:0016020,GO:0016021	NA	NA
HORVU.MOREX.r3.2HG0137360	7.16539	-1.23445	5.49e-10	9.1e-09	high	protein_coding	***	Phenylalanine ammonia-lyase	phenylalanine ammonia lyase *(PAL); EC_4.3 carbon-nitrogen lyase	secondary metabolism; enzyme classification	GO:0003824,GO:0005737,GO:0006559,GO:0009698,GO:0009800,GO:0016829,GO:0016841,GO:0045548	PF00221	IPR008948,IPR005922,IPR001106
HORVU.MOREX.r3.1HG0027710	7.1625	-1.23553	3.84e-10	6.47e-09	high	protein_coding	*-*	Octicosapeptide/Phox/Bem1p domain-containing family protein	pb domain containing protein	no mercator4 annotation	NA	PF00564	IPR000270
HORVU.MOREX.r3.2HG0183950	7.16127	-1.25322	1.21e-08	1.75e-07	low	protein_coding	--*	Peptidyl-prolyl cis-trans isomerase FKBP7	not classified	no mercator4 annotation	GO:0000413,GO:0003755,GO:0005509,GO:0005783,GO:0005788,GO:0016853,GO:0046872	NA	NA
HORVU.MOREX.r3.2HG0172110	7.16022	9.24118	1.92e-154	2.35e-151	high	protein_coding	***	Dihydrofolate reductase	fsh domain containing protein	no mercator4 annotation	NA	PF03959	IPR005645,IPR029058
HORVU.MOREX.r3.3HG0243040	7.15093	9.40664	1.36e-79	2.69e-77	low	non_coding	***	Cytochrome P450 family cinnamate 4-hydroxylase	cinnamate 4-hydroxylase *(C4H); EC_1.14 oxidoreductase acting on paired donor with incorporation or reduction of molecular oxygen	secondary metabolism; enzyme classification	GO:0004497,GO:0005506,GO:0016020,GO:0016021,GO:0016491,GO:0016705,GO:0020037,GO:0046872,GO:0055114	PF00067	IPR001128,IPR001128
HORVU.MOREX.r3.1HG0070890	7.14947	5.76599	8.95e-66	1.27e-63	high	protein_coding	*-*	WRKY family transcription factor	transcription factor *(WRKY)	rna biosynthesis	GO:0003677,GO:0003700,GO:0005634,GO:0006351,GO:0006355,GO:0043565	PF03106	IPR003657,IPR003657
HORVU.MOREX.r3.7HG0686920	7.14655	-1.25822	3.33e-09	5.14e-08	high	protein_coding	*-*	Protease inhibitor/seed storage/lipid transfer protein family protein	type-III lipid transfer protein *(LTP-III)	plant reproduction	GO:0006508,GO:0008233	IPR016140
HORVU.MOREX.r3.5HG0510000	7.14589	-1.25984	1.53e-08	2.19e-07	high	protein_coding	***	Glycosyltransferase	EC_2.4 glycosyltransferase	enzyme classification	NA	PF00201	IPR002213
HORVU.MOREX.r3.6HG0599440	7.14248	2.16427	1.97e-10	3.43e-09	low	non_coding	***	Cytochrome b5	cytochrome electron shuttle hemoprotein *(Cyt-b5); electron shuttle component *(Cyt-b5) of CER1-CER3 alkane-forming complex	lipid metabolism; cell wall organisation	GO:0016020,GO:0016021,GO:0020037,GO:0046872	PF00173	IPR001199,IPR001199
HORVU.MOREX.r3.3HG0299310	7.13731	-1.26375	4.3e-08	5.88e-07	high	protein_coding	***	Magnesium transporter MRS2-like protein	metal cation transporter *(MRS/MGT)	solute transport	GO:0016020,GO:0016021	NA	NA
HORVU.MOREX.r3.5HG0485710	7.13426	2.9691	1.93e-36	1.2e-34	high	protein_coding	***	PHD finger protein	transcriptional regulator *(MS1) involved in tapetum development	plant reproduction	GO:0046872	PF00628	IPR019787,IPR011011
HORVU.MOREX.r3.4HG0397670	7.13338	1.01671	1.35e-32	7.46e-31	high	protein_coding	--*	magnesium transporter 7	protein weak chloroplast movement under blue light isoform x1	no mercator4 annotation	NA	NA	NA
HORVU.MOREX.r3.6HG0632260	7.13176	-1.24924	1.49e-08	2.14e-07	low	protein_coding	--*	Protocadherin-like wing polarity protein stan	triticum turgidum	no mercator4 annotation	GO:0001736,GO:0001738,GO:0004871,GO:0004888,GO:0004930,GO:0005509,GO:0005515,GO:0005886,GO:0005887,GO:0005911,GO:0007155,GO:0007156,GO:0007165,GO:0007166,GO:0007186,GO:0007275,GO:0007367,GO:0007409,GO:0007411,GO:0007464,GO:0016020,GO:0016021,GO:0016318,GO:0016319,GO:0016339,GO:0016358,GO:0035159,GO:0042067,GO:0045746,GO:0045773,GO:0048057,GO:0048813,GO:0050770,GO:0050839,GO:0051963,GO:0060071,GO:…	NA	NA
HORVU.MOREX.r3.1HG0093890	7.13092	-1.26409	5.17e-10	8.59e-09	high	protein_coding	*-*	Leucine-rich repeat receptor-like protein kinase	protein kinase domain containing	no mercator4 annotation	GO:0000166,GO:0004672,GO:0004674,GO:0005524,GO:0006468,GO:0016020,GO:0016021,GO:0016301,GO:0016310,GO:0016740	PF08263,PF13855,PF13855,PF13855,PF13855	IPR013210,IPR001611,IPR001611,IPR001611,IPR001611
HORVU.MOREX.r3.5HG0480130	7.12888	-1.28401	7.41e-08	9.89e-07	high	protein_coding	***	Kinase family protein	RLCK-VIIa receptor-like protein kinase; EC_2.7 transferase transferring phosphorus-containing group	protein modification; enzyme classification	GO:0004672,GO:0004675,GO:0005524,GO:0005886,GO:0006468,GO:0007166,GO:0007178,GO:0016301,GO:0016310	PF07714	IPR001245,IPR011009
HORVU.MOREX.r3.5HG0497650	7.12874	-1.23098	4.8e-07	5.84e-06	high	protein_coding	***	CRT-binding factor	dehydration responsive element binding protein	no mercator4 annotation	GO:0003677,GO:0003700,GO:0005634,GO:0006351,GO:0006355	PF00847	IPR016177,IPR001471
HORVU.MOREX.r3.2HG0207700	7.12349	-1.26887	2.42e-08	3.39e-07	high	protein_coding	***	Exocyst complex component, putative	component *(EXO70) of Exocyst complex	vesicle trafficking	GO:0000145,GO:0006887	PF03081	IPR004140,IPR016159
HORVU.MOREX.r3.5HG0497170	7.12243	8.84299	1.32e-104	4.64e-102	high	protein_coding	*-*	Pimeloyl-[acyl-carrier protein] methyl ester esterase	cardiolipin deacylase; EC_2.3 acyltransferase	lipid metabolism; enzyme classification	GO:0005737,GO:0009102,GO:0016787,GO:0052689	PF00561	IPR000073,IPR029058
HORVU.MOREX.r3.5HG0475980	7.1195	1.86762	5.83e-23	2.17e-21	high	protein_coding	***	Heavy-metal-associated domain-containing family protein	heavy metal associated isoprenylated plant protein	no mercator4 annotation	GO:0005737,GO:0030001,GO:0046872,GO:0046914,GO:0046916	PF00403	IPR006121,IPR006121
HORVU.MOREX.r3.2HG0208310	7.11811	-1.2703	1.41e-08	2.04e-07	high	protein_coding	***	Serine/threonine-protein kinase	SD-1 protein kinase; EC_2.7 transferase transferring phosphorus-containing group	protein modification; enzyme classification	GO:0000166,GO:0004672,GO:0004674,GO:0005524,GO:0006468,GO:0016020,GO:0016021,GO:0016301,GO:0016310,GO:0016740,GO:0048544	PF11883,PF07714,PF00954,PF08276	IPR021820,IPR001245,IPR000858,IPR011009,IPR003609
HORVU.MOREX.r3.4HG0399620	7.11779	-1.27069	1.46e-09	2.33e-08	high	protein_coding	***	Sugar transporter family protein, expressed	polyol/monosaccharide transporter *(PLT)	solute transport	GO:0005215,GO:0008643,GO:0016020,GO:0016021,GO:0022857,GO:0055085	PF00083	IPR020846,IPR020846,IPR003663,IPR005828
HORVU.MOREX.r3.3HG0233030	7.11604	1.5039	1.75e-25	7.35e-24	high	protein_coding	*-*	Ring finger protein, putative	RING-H2-class ATL-subclass E3 ubiquitin ligase	protein homeostasis	GO:0016020,GO:0016021	PF13639	IPR001841
HORVU.MOREX.r3.6HG0612440	7.11467	-1.31002	6.45e-07	7.73e-06	high	protein_coding	***	transmembrane protein	protein kinase domain containing	no mercator4 annotation	NA	NA	NA
HORVU.MOREX.r3.6HG0622950	7.11327	4.91709	1e-64	1.37e-62	low	protein_coding	--*	ER membrane protein complex subunit 1	not classified	no mercator4 annotation	GO:0016020,GO:0016021,GO:0072546	NA	NA
HORVU.MOREX.r3.6HG0616240	7.11083	2.5984	1.36e-31	7.31e-30	high	protein_coding	***	Endoglucanase	endoglucanase	no mercator4 annotation	GO:0000272,GO:0003824,GO:0004553,GO:0005975,GO:0008152,GO:0008810,GO:0016787,GO:0016798,GO:0030245	PF00759	IPR008928,IPR001701
HORVU.MOREX.r3.2HG0156450	7.10533	-1.27594	5.83e-08	7.85e-07	high	protein_coding	--*	Autophagy-related protein 2	not classified	no mercator4 annotation	GO:0000045,GO:0000407,GO:0000422,GO:0005770,GO:0006914,GO:0015031,GO:0019898,GO:0030242,GO:0044804	NA	NA
HORVU.MOREX.r3.4HG0339980	7.10463	-1.29128	2.32e-09	3.63e-08	high	protein_coding	--*	Outer membrane protein class 4	not classified	no mercator4 annotation	GO:0006811,GO:0009279,GO:0015288,GO:0016020,GO:0016021,GO:0046930,GO:0055085	NA	NA
HORVU.MOREX.r3.1HG0090460	7.10388	4.38964	1.35e-72	2.28e-70	high	protein_coding	***	WRKY transcription factor	transcription factor *(WRKY)	rna biosynthesis	GO:0003677,GO:0003700,GO:0005634,GO:0006351,GO:0006355,GO:0043565	PF03106	IPR003657,IPR003657
HORVU.MOREX.r3.5HG0457770	7.10338	-1.27762	4.75e-10	7.93e-09	low	protein_coding	--*	Anti-sigma-E factor RseA	not classified	no mercator4 annotation	GO:0005515,GO:0005886,GO:0005887,GO:0006351,GO:0006355,GO:0006950,GO:0016020,GO:0016021,GO:0016989	NA	NA
HORVU.MOREX.r3.2HG0180510	7.10338	-1.27762	4.75e-10	7.93e-09	high	protein_coding	--*	NAC domain,	NAC transcription factor	rna biosynthesis	GO:0003677,GO:0005634,GO:0006351,GO:0006355	PF02365	IPR003441,IPR003441,IPR003441
HORVU.MOREX.r3.5HG0513370	7.09907	3.08436	6e-60	7.16e-58	high	protein_coding	*-*	Basic-leucine zipper (BZIP) transcription factor family	bzip domain containing protein	no mercator4 annotation	GO:0003700,GO:0006355	PF00170	IPR004827
HORVU.MOREX.r3.6HG0604650	7.09344	-1.31735	4.8e-07	5.85e-06	high	protein_coding	--*	XH/XS domain protein	zf xs domain containing protein	no mercator4 annotation	GO:0031047	PF03470	IPR005381
HORVU.MOREX.r3.3HG0295440	7.09274	0.224004	3.17e-21	1.09e-19	low	non_coding	*-*	Cytochrome P450 family protein	EC_1.14 oxidoreductase acting on paired donor with incorporation or reduction of molecular oxygen	enzyme classification	GO:0003824,GO:0005506,GO:0008152,GO:0016705,GO:0020037,GO:0055114	PF00067	IPR001128,IPR001128
HORVU.MOREX.r3.3HG0284000	7.09174	-1.29643	9.39e-10	1.53e-08	high	protein_coding	***	3'-N-debenzoyl-2'-deoxytaxol N-benzoyltransferase	p-coumaroyl-CoA:monolignol transferase *(PMT); EC_2.3 acyltransferase	cell wall organisation; enzyme classification	GO:0016740,GO:0016747	PF02458	IPR003480
HORVU.MOREX.r3.1HG0076580	7.0888	-1.31721	6.38e-08	8.55e-07	high	protein_coding	***	ATP-binding cassette transporter subfamily A member	subfamily ABCA transporter	solute transport	GO:0000166,GO:0005524,GO:0016020,GO:0016021,GO:0016887,GO:0042626,GO:0055085	PF00005	IPR027417,IPR003439
HORVU.MOREX.r3.2HG0193690	7.08826	7.37301	4.41e-115	1.97e-112	high	protein_coding	***	Ubiquinol oxidase	alternative oxidase *(AOx)	cellular respiration	GO:0009916,GO:0016020,GO:0016021,GO:0016491,GO:0046872,GO:0055114,GO:0070469,GO:0102721	PF01786	IPR002680
HORVU.MOREX.r3.4HG0354560	7.08499	-1.29975	9.04e-10	1.47e-08	low	protein_coding	--*	Purine nucleoside phosphorylase DeoD-type	serine arginine repetitive matrix protein	no mercator4 annotation	GO:0003824,GO:0004731,GO:0006139,GO:0009116,GO:0016740,GO:0016757,GO:0016763	NA	NA
HORVU.MOREX.r3.1HG0052450	7.08472	4.17984	1.46e-34	8.56e-33	high	protein_coding	*-*	NAC domain-containing protein	NAC transcription factor	rna biosynthesis	GO:0003677,GO:0005634,GO:0006351,GO:0006355	PF02365	IPR003441,IPR003441
HORVU.MOREX.r3.3HG0218160	7.08444	1.45773	2.93e-30	1.48e-28	low	protein_coding	--*	Basic helix-loop-helix transcription factor	bhlh domain containing protein	no mercator4 annotation	GO:0003677,GO:0006357,GO:0046983	IPR011598
HORVU.MOREX.r3.2HG0193230	7.08376	1.46303	1.36e-35	8.29e-34	high	protein_coding	*-*	F-box family protein	f box lrr repeat protein	no mercator4 annotation	NA	IPR001810
HORVU.MOREX.r3.1HG0046650	7.08363	4.79337	1.54e-32	8.47e-31	high	protein_coding	***	Carboxypeptidase	EC_3.4 hydrolase acting on peptide bond (peptidase)	enzyme classification	GO:0004180,GO:0004185,GO:0006508,GO:0008233,GO:0016787	PF00450	IPR001563,IPR029058
HORVU.MOREX.r3.5HG0441580	7.0826	0.951018	1.56e-15	3.97e-14	high	protein_coding	--*	ATP-dependent RNA helicase HCA4	not classified	no mercator4 annotation	GO:0000166,GO:0003676,GO:0003723,GO:0004004,GO:0004386,GO:0005515,GO:0005524,GO:0005634,GO:0005730,GO:0005737,GO:0006364,GO:0008186,GO:0010501,GO:0016787,GO:0032040,GO:0034511,GO:0034512,GO:0042254,GO:0042802	NA	NA
HORVU.MOREX.r3.2HG0125840	7.08115	5.09446	2.26e-36	1.4e-34	high	protein_coding	***	Kinase family protein	RLCK-VIIa receptor-like protein kinase; EC_2.7 transferase transferring phosphorus-containing group	protein modification; enzyme classification	GO:0004672,GO:0004675,GO:0005524,GO:0005886,GO:0006468,GO:0007166,GO:0007178,GO:0016301,GO:0016310	PF07714	IPR011009,IPR001245
HORVU.MOREX.r3.3HG0297080	7.07964	-1.30219	6.94e-10	1.14e-08	low	non_coding	***	Cytochrome P450 family protein, expressed	EC_1.14 oxidoreductase acting on paired donor with incorporation or reduction of molecular oxygen	enzyme classification	GO:0004497,GO:0005506,GO:0016020,GO:0016491,GO:0016705,GO:0016709,GO:0020037,GO:0044550,GO:0046872,GO:0055114	PF00067	IPR001128,IPR001128
HORVU.MOREX.r3.3HG0251900	7.07929	8.19026	3.61e-131	2.46e-128	high	protein_coding	***	WRKY transcription factor	transcription factor *(WRKY); transcriptional regulator *(WRKY6/31/42) involved in phosphate uptake	rna biosynthesis; nutrient uptake	GO:0003677,GO:0003700,GO:0005634,GO:0006351,GO:0006355,GO:0043565	PF03106	IPR003657,IPR003657
HORVU.MOREX.r3.3HG0318790	7.07881	0.960264	1.79e-30	9.18e-29	high	protein_coding	***	Bax inhibitor-1 family protein	protein lifeguard	no mercator4 annotation	GO:0016020,GO:0016021	NA	NA
HORVU.MOREX.r3.7HG0654490	7.07854	-1.30307	3.54e-09	5.46e-08	high	protein_coding	--*	Argininosuccinate synthase	not classified	no mercator4 annotation	GO:0000166,GO:0004055,GO:0005524,GO:0005737,GO:0006526,GO:0008652,GO:0016874	NA	NA
HORVU.MOREX.r3.7HG0671560	7.07802	-1.32117	4.89e-08	6.64e-07	high	protein_coding	***	BZIP transcription factor	bZIP class-S/SE transcription factor	rna biosynthesis	GO:0003700,GO:0006355	PF00170	IPR004827
HORVU.MOREX.r3.7HG0644650	7.07664	-1.32254	1.67e-07	2.14e-06	high	protein_coding	***	Flavin-containing monooxygenase	flavin-dependent monooxygenase *(YUCCA)	phytohormone action	GO:0004497,GO:0004499,GO:0016491,GO:0050660,GO:0050661,GO:0055114	IPR023753,IPR023753
HORVU.MOREX.r3.7HG0653270	7.0675	-1.32649	5.75e-07	6.94e-06	low	protein_coding	*-*	Heat shock 70 kDa protein	heat shock kda protein bip	no mercator4 annotation	GO:0000166,GO:0005524	PF00012	IPR013126
HORVU.MOREX.r3.3HG0301330	7.06695	2.34022	3.89e-14	8.97e-13	high	protein_coding	***	Wuschel-related homeobox protein	WOX-type transcription factor; transcriptional regulator *(WOX5) involved in root apical meristem development	rna biosynthesis; plant organogenesis	GO:0003677,GO:0005634	PF00046	IPR001356,IPR009057
HORVU.MOREX.r3.7HG0670290	7.0642	-1.32711	2.31e-07	2.92e-06	high	protein_coding	***	Plastid movement impaired protein	tify domain containing protein	no mercator4 annotation	NA	PF14009	IPR025322
HORVU.MOREX.r3.2HG0173850	7.06325	1.79818	1.3e-14	3.11e-13	high	protein_coding	***	Nitrate transporter 1.1	anion transporter *(NRT1/PTR)	solute transport	NA	PF00854	IPR000109,IPR020846,IPR020846,IPR020846
HORVU.MOREX.r3.3HG0237200	7.0625	-1.32636	1.57e-08	2.24e-07	high	protein_coding	***	WRKY transcription factor	transcription factor *(WRKY)	rna biosynthesis	GO:0003677,GO:0003700,GO:0005634,GO:0006351,GO:0006355,GO:0043565	PF03106	IPR003657,IPR003657
HORVU.MOREX.r3.4HG0334010	7.05847	6.19813	1.19e-24	4.77e-23	high	protein_coding	--*	double-stranded-RNA-binding protein 4	branched chain amino acid transferase	no mercator4 annotation	NA	NA	NA
HORVU.MOREX.r3.3HG0283630	7.05484	-1.34882	1.54e-07	1.98e-06	high	protein_coding	***	Germin-like protein 1	germin protein subfamily member	no mercator4 annotation	GO:0005576,GO:0005618,GO:0009506,GO:0010497,GO:0030145,GO:0045735,GO:0046872,GO:2000280	PF00190	IPR011051,IPR006045
HORVU.MOREX.r3.5HG0437470	7.05446	5.8803	2.03e-35	1.23e-33	low	protein_coding	--*	Envelope glycoprotein gp160	f box wd repeat containing protein	no mercator4 annotation	GO:0002223,GO:0005198,GO:0016020,GO:0016021,GO:0016032,GO:0019012,GO:0019031,GO:0019062,GO:0019064,GO:0019082,GO:0020002,GO:0030683,GO:0033644,GO:0039654,GO:0039663,GO:0044174,GO:0044175,GO:0046718,GO:0055036,GO:0075509,GO:0075512	NA	NA
HORVU.MOREX.r3.2HG0157340	7.05366	6.33019	6.75e-29	3.24e-27	high	protein_coding	***	Blue copper protein	phytocyanin domain containing protein	no mercator4 annotation	GO:0009055,GO:0022900	PF02298	IPR008972,IPR003245
HORVU.MOREX.r3.5HG0516150	7.05208	-1.29557	8.74e-08	1.16e-06	high	protein_coding	*-*	Hfr-2-like protein	agglutinin domain containing protein	no mercator4 annotation	NA	PF07468,PF07468	IPR008998,IPR008998,IPR008998,IPR008998
HORVU.MOREX.r3.3HG0282860	7.05185	7.74763	1.36e-51	1.35e-49	high	protein_coding	***	Protein kinase-like	MAP3K-MEKK protein kinase; EC_2.7 transferase transferring phosphorus-containing group	multi-process regulation; enzyme classification	GO:0000166,GO:0004672,GO:0004674,GO:0005524,GO:0005737,GO:0006468,GO:0007346,GO:0016301,GO:0016310,GO:0023014,GO:0031098,GO:0032147	PF00069	IPR011009,IPR000719
HORVU.MOREX.r3.3HG0273350	7.0488	0.93546	3.96e-24	1.56e-22	high	protein_coding	***	S-type anion channel	anion channel *(SLAC)	solute transport	GO:0005623,GO:0006873,GO:0008308,GO:0015698,GO:0016020,GO:0016021,GO:0055085	PF03595	IPR004695
HORVU.MOREX.r3.7HG0670450	7.04604	-1.35115	8.39e-08	1.11e-06	high	protein_coding	***	3-ketoacyl-CoA synthase	3-ketoacyl-CoA synthase *(KCS)	lipid metabolism	NA	PF08392,PF08541	IPR013601,IPR016039,IPR016039,IPR016039,IPR013747
HORVU.MOREX.r3.1HG0002080	7.04427	0.911827	1.16e-19	3.72e-18	high	protein_coding	***	Serine/threonine-protein kinase	EC_2.7 transferase transferring phosphorus-containing group	enzyme classification	GO:0000166,GO:0004672,GO:0004674,GO:0005524,GO:0006468,GO:0016020,GO:0016021,GO:0016301,GO:0016310,GO:0016740,GO:0048544	PF01453,PF00954,PF00069,PF08276	IPR011009,IPR001480,IPR000858,IPR000719,IPR003609,IPR001480,IPR001480
HORVU.MOREX.r3.6HG0543180	7.04427	4.90958	1.23e-34	7.23e-33	high	protein_coding	***	Germin-like protein	germin protein subfamily member	no mercator4 annotation	GO:0005576,GO:0030145,GO:0045735,GO:0046872	PF00190	IPR006045,IPR011051
HORVU.MOREX.r3.5HG0422540	7.04312	-1.35281	1.19e-07	1.55e-06	high	protein_coding	***	Serine/threonine-protein kinase	EC_2.7 transferase transferring phosphorus-containing group	enzyme classification	GO:0000166,GO:0004672,GO:0004674,GO:0005524,GO:0006468,GO:0016020,GO:0016021,GO:0016301,GO:0016310,GO:0016740,GO:0048544	PF00954,PF08276,PF00069,PF01453	IPR000858,IPR011009,IPR003609,IPR000719,IPR001480,IPR001480,IPR001480
HORVU.MOREX.r3.4HG0402930	7.04297	6.08126	9.56e-51	9.25e-49	high	protein_coding	***	Glycerol-3-phosphate acyltransferase	glycerol-3-phosphate acyltransferase *(GPAT4-8); glycerol-3-phosphate acyl transferase *(RAM2)	lipid metabolism; external stimuli response	GO:0008152,GO:0016020,GO:0016021,GO:0016740,GO:0016746	IPR023214
HORVU.MOREX.r3.6HG0625310	7.04172	1.7909	2.97e-33	1.67e-31	low	protein_coding	--*	with no lysine (K) kinase 3	not classified	no mercator4 annotation	NA	NA	NA
HORVU.MOREX.r3.3HG0314860	7.04083	-1.33473	2.29e-09	3.59e-08	high	protein_coding	***	3-hydroxybenzoate 6-hydroxylase 1	EC_1.14 oxidoreductase acting on paired donor with incorporation or reduction of molecular oxygen	enzyme classification	GO:0071949	PF01494	IPR023753,IPR023753,IPR002938
HORVU.MOREX.r3.3HG0280840	7.03328	5.39641	1.04e-84	2.29e-82	high	protein_coding	*-*	Myb transcription factor	MYB class-R2R3 subgroup-14 transcription factor	rna biosynthesis	GO:0003677	PF00249,PF00249	IPR001005,IPR001005,IPR009057
HORVU.MOREX.r3.2HG0204100	7.02918	-1.35636	1.92e-08	2.73e-07	high	protein_coding	***	Receptor-like protein kinase, putative	RALF-peptide receptor *(CrRLK1L); CrlRLK1 protein kinase; EC_2.7 transferase transferring phosphorus-containing group	phytohormone action; protein modification; enzyme classification	GO:0004672,GO:0005524,GO:0006468,GO:0016020,GO:0016021,GO:0016301,GO:0016310	PF07714,PF12819	IPR011009,IPR001245,IPR024788
HORVU.MOREX.r3.3HG0222160	7.02706	2.03648	1.82e-11	3.46e-10	high	protein_coding	***	Nuclease S1	bifunctional ssDNA; EC_3.1 hydrolase acting on ester bond	chromatin organisation; enzyme classification	GO:0003676,GO:0004519,GO:0006308,GO:0016788,GO:0090305	PF02265	IPR003154,IPR008947
HORVU.MOREX.r3.1HG0054950	7.02404	1.77191	5.69e-16	1.49e-14	high	protein_coding	***	Chitinase	acidic kda endochitinase	no mercator4 annotation	GO:0004568,GO:0005975,GO:0006032,GO:0008152,GO:0016787,GO:0016798,GO:0016998	PF00182	IPR023346,IPR000726
HORVU.MOREX.r3.3HG0294760	7.02157	3.49448	9.01e-21	3.04e-19	low	protein_coding	--*	alpha/beta-Hydrolases superfamily protein	not classified	no mercator4 annotation	NA	NA	NA
HORVU.MOREX.r3.5HG0460570	7.02113	6.09584	1.73e-87	4.01e-85	high	protein_coding	***	Glycosyltransferase	EC_2.4 glycosyltransferase	enzyme classification	GO:0008152,GO:0016740,GO:0016757,GO:0016758	PF00201	IPR002213
HORVU.MOREX.r3.3HG0282720	7.01972	8.07295	3.32e-103	1.13e-100	high	protein_coding	***	ABC transporter B family protein	subfamily ABCB transporter	solute transport	GO:0000166,GO:0005524,GO:0016020,GO:0016021,GO:0016887,GO:0042626,GO:0055085	PF00005,PF00005,PF00664,PF00664	IPR011527,IPR011527,IPR003439,IPR003439,IPR011527,IPR011527,IPR027417,IPR027417
HORVU.MOREX.r3.7HG0744530	7.01709	-1.3825	3.82e-07	4.71e-06	high	protein_coding	*-*	disease resistance protein (TIR-NBS-LRR class)	nb arc domain containing protein	no mercator4 annotation	NA	PF00931	IPR032675,IPR002182,IPR027417,IPR027417
HORVU.MOREX.r3.4HG0406610	7.01433	3.25993	8.72e-50	8.09e-48	low	protein_coding	--*	formin 3	not classified	no mercator4 annotation	NA	NA	NA
HORVU.MOREX.r3.3HG0226820	7.00975	3.72031	1.77e-24	7.08e-23	high	protein_coding	--*	NADPH-dependent thioredoxin reductase A	not classified	no mercator4 annotation	NA	NA	NA
HORVU.MOREX.r3.5HG0488970	7.00688	0.886193	4.83e-23	1.81e-21	high	protein_coding	***	Cellulose synthase, putative	cellulose synthase e1 protein	no mercator4 annotation	GO:0016020,GO:0016021,GO:0016740,GO:0016757,GO:0016760,GO:0030244,GO:0071555	PF03552,PF03552	IPR005150,IPR005150,IPR029044,IPR029044
HORVU.MOREX.r3.6HG0560970	7.00672	4.10587	5.88e-39	3.98e-37	high	protein_coding	***	Receptor kinase	LRR-Xb protein kinase; EC_2.7 transferase transferring phosphorus-containing group	protein modification; enzyme classification	GO:0000166,GO:0004672,GO:0004674,GO:0005524,GO:0006468,GO:0016020,GO:0016021,GO:0016301,GO:0016310,GO:0016740	PF08263,PF13855,PF13855,PF13855,PF13855,PF00069	IPR011009,IPR013210,IPR001611,IPR001611,IPR001611,IPR001611,IPR000719
HORVU.MOREX.r3.7HG0682500	7.0053	9.28295	8.51e-119	4.24e-116	low	non_coding	***	Cytochrome b561 and DOMON domain-containing protein	cytochrome b561 and domon domain containing protein	no mercator4 annotation	GO:0016020,GO:0016021,GO:0055114	PF04526,PF03188	IPR005018,IPR006593
HORVU.MOREX.r3.4HG0358820	7.00315	0.128268	6.07e-15	1.49e-13	high	protein_coding	***	Galactoside 2-alpha-L-fucosyltransferase	1,2-alpha-fucosyltransferase *(FUT)	cell wall organisation	GO:0008107,GO:0016020,GO:0016740,GO:0016757,GO:0036065,GO:0042546	PF03254	IPR004938
[truncated: 2,168 more rows]

## Sheet: Supplementary Table 3
Supplementary Table 3. Unique markers per cluster in developing spikes at WS3.5 (pct1 > 0.25; pct2 < 0.3; padj < 0.001).
[truncated: 4,257 more rows]

[truncated: 19 more sheets: Supplementary Table 4, Supplementary Table 5, Supplementary Table 6, Supplementary Table 7, Supplementary Table 8, Supplementary Table 9, Supplementary Table 10, Supplementary Table 11, Supplementary Table 12, Supplementary Table 13, Supplementary Table 14, Supplementary Table 15, Supplementary Table 16, Supplementary Table 17, Supplementary Table 18, Supplementary Table 19, Supplementary Table 20, Supplementary Table 21, Supplementary Table 22]
